# Supplementary material for: Accelerated bottom-up drug design platform enables the discovery of novel stearoyl-CoA desaturase 1 inhibitors for cancer therapy
Source: Oncotarget. 2017 Oct 6;9(1):3–20. doi: 10.18632/oncotarget.21545 (PMC5787466; doi:10.18632/oncotarget.21545)
Supplement: Supplementary file 2 [file oncotarget-09-3-s002.xls]

## Sheet: shape_sar707shape_known-n-desig
	COPLAND LAB 2014 -- SHAPE results for designed ligands with SAR707 guided scaffold manipulation
		"Design of inhibitors for SCD1 target against multiple cancer targets using a translational approach to integrating and accelerating drug discovery"
	T.R.Caulfield, Ph.D., Mayo Clinic 2014
			SHAPE MATCHING of all compounds with SAR707
Shape relative to SAR707	Title	Shape Sim	Shape Sim Pure	Entry Name
	Caulfield-TC03.101	0.8352	0.854291	Caulfield-TC03.10
	Caulfield-TC03.62	0.821191	0.825692	Caulfield-TC03.62
	Caulfield-TC03.46	0.810916	0.835595	Caulfield-TC03.46
	Caulfield-TC03.16	0.804179	0.881097	Caulfield-TC03.16
	Caulfield-TC03.60	0.801075	0.864387	Caulfield-TC03.60
	Caulfield-TC03.48	0.795185	0.833849	Caulfield-TC03.48
	Caulfield-TC03.14	0.794419	0.840689	Caulfield-TC03.14
	Caulfield-TC03.621	0.791579	0.786665	Caulfield-TC03.62
	Caulfield-TC03.17	0.783585	0.879299	Caulfield-TC03.17
	Caulfield-TC03.57	0.780535	0.840866	Caulfield-TC03.57
	Caulfield-TC03.18	0.77407	0.793618	Caulfield-TC03.18
	Caulfield-TC03.61	0.769705	0.804335	Caulfield-TC03.61
	Caulfield-TC03.181	0.763525	0.810025	Caulfield-TC03.18
	Caulfield-TC03.42	0.760142	0.802662	Caulfield-TC03.42
	Caulfield-TC03.13	0.7599	0.850567	Caulfield-TC03.13
	Caulfield-TC03.6	0.758676	0.784118	Caulfield-TC03.6
	Caulfield-TC03.641	0.752334	0.800446	Caulfield-TC03.64
	Caulfield-TC03.15	0.744366	0.791094	Caulfield-TC03.15
	Caulfield-TC03.10	0.737091	0.80108	Caulfield-TC03.10
	Caulfield-TC03.2	0.737031	0.795387	Caulfield-TC03.2
	Caulfield-TC03.261	0.736752	0.779205	Caulfield-TC03.26
	Caulfield-TC03.8	0.733071	0.76078	Caulfield-TC03.8
	Caulfield-TC03.611	0.730153	0.756566	Caulfield-TC03.61
	Caulfield-TC03.25	0.729964	0.813088	Caulfield-TC03.25
	Caulfield-TC03.7	0.725657	0.807587	Caulfield-TC03.7
	Caulfield-TC03.461	0.72564	0.753065	Caulfield-TC03.46
	Caulfield-TC03.661	0.721913	0.786176	Caulfield-TC03.66
	Caulfield-TC03.41	0.720953	0.757415	Caulfield-TC03.41
	Caulfield-TC03.23	0.715941	0.740207	Caulfield-TC03.23
	Caulfield-TC03.31	0.714978	0.762446	Caulfield-TC03.31
	Caulfield-TC03.53	0.714431	0.782382	Caulfield-TC03.53
	Caulfield-TC03.67	0.712733	0.745336	Caulfield-TC03.67
	Caulfield-TC03.63	0.71269	0.754578	Caulfield-TC03.6
	Caulfield-TC03.37	0.710584	0.789795	Caulfield-TC03.37
	Caulfield-TC03.44	0.710018	0.707602	Caulfield-TC03.44
	Caulfield-TC03.64	0.708043	0.706631	Caulfield-TC03.64
	Caulfield-TC03.49	0.706386	0.770044	Caulfield-TC03.49
	Caulfield-TC03.1	0.705964	0.816245	Caulfield-TC03.1
	Caulfield-TC03.58	0.70582	0.787675	Caulfield-TC03.58
	Caulfield-TC03.631	0.705344	0.741603	Caulfield-TC03.63
	Caulfield-TC03.522	0.704408	0.701531	Caulfield-TC03.52
	Caulfield-TC03.62	0.70226	0.773726	Caulfield-TC03.6
	Caulfield-TC03.9	0.700447	0.792787	Caulfield-TC03.9
	Caulfield-TC03.491	0.700134	0.755683	Caulfield-TC03.49
	Caulfield-TC03.71	0.699777	0.786812	Caulfield-TC03.7
	Caulfield-TC03.5	0.697739	0.737884	Caulfield-TC03.5
	Caulfield-TC03.481	0.696527	0.731798	Caulfield-TC03.48
	Caulfield-TC03.4	0.693373	0.749399	Caulfield-TC03.4
	Caulfield-TC03.63	0.693105	0.768441	Caulfield-TC03.63
	Caulfield-TC03.341	0.692306	0.780363	Caulfield-TC03.34
	Caulfield-TC03.54	0.687976	0.763628	Caulfield-TC03.54
	Caulfield-TC03.45	0.685461	0.726218	Caulfield-TC03.45
	Caulfield-TC03.47	0.683592	0.760682	Caulfield-TC03.47
	Caulfield-TC03.26	0.681928	0.742745	Caulfield-TC03.26
	Caulfield-TC03.371	0.681684	0.72575	Caulfield-TC03.37
	Caulfield-TC03.68	0.67899	0.707513	Caulfield-TC03.68
	Caulfield-TC03.131	0.678975	0.723744	Caulfield-TC03.13
	Caulfield-TC03.11	0.677036	0.718487	Caulfield-TC03.11
	Caulfield-TC03.401	0.676178	0.749682	Caulfield-TC03.40
	Caulfield-TC03.43	0.67273	0.743204	Caulfield-TC03.43
	Caulfield-TC03.51	0.669126	0.719187	Caulfield-TC03.51
	Caulfield-TC03.12	0.668075	0.750267	Caulfield-TC03.12
	Caulfield-TC03.40	0.665167	0.756937	Caulfield-TC03.40
	Caulfield-TC03.61	0.66377	0.726718	Caulfield-TC03.6
	Caulfield-TC03.671	0.662193	0.691607	Caulfield-TC03.67
	Caulfield-TC03.633	0.662034	0.712805	Caulfield-TC03.63
	Caulfield-TC03.55	0.661656	0.665863	Caulfield-TC03.55
	Caulfield-TC03.521	0.658224	0.750623	Caulfield-TC03.52
	Caulfield-TC03.111	0.657926	0.723034	Caulfield-TC03.11
	Caulfield-TC03.561	0.656475	0.687772	Caulfield-TC03.56
	Caulfield-TC03.30	0.655643	0.674301	Caulfield-TC03.30
	Caulfield-TC03.211	0.654561	0.674241	Caulfield-TC03.21
	Caulfield-TC03.591	0.654227	0.653948	Caulfield-TC03.59
	Caulfield-TC03.31	0.653938	0.74376	Caulfield-TC03.3
	Caulfield-TC03.56	0.652982	0.67569	Caulfield-TC03.56
	Caulfield-TC03.391	0.650674	0.728742	Caulfield-TC03.39
	Caulfield-TC03.66	0.648246	0.677481	Caulfield-TC03.66
	Caulfield-TC03.28	0.646233	0.746885	Caulfield-TC03.28
	Uto_EJMC2011 DaiichiSankyo IC50 100 nM	0.644212	0.803576	DaiichiSankyo (100 nM) Uto_EJMC2011
	Caulfield-TC03.39	0.64392	0.648242	Caulfield-TC03.39
	Caulfield-TC03.32	0.641591	0.738962	Caulfield-TC03.32
	Caulfield-TC03.34	0.638963	0.771828	Caulfield-TC03.34
	Caulfield-TC03.52	0.637486	0.701284	Caulfield-TC03.52
	Caulfield-TC03.222	0.6363	0.717175	Caulfield-TC03.22
	SetB-true.52	0.63585	0.739955	SetB-true.52
	SetB-true.61	0.632847	0.738584	SetB-true.61
	Caulfield-TC03.3	0.63168	0.69339	Caulfield-TC03.3
	Caulfield-TC03.632	0.628921	0.624866	Caulfield-TC03.63
	SetB-true.71	0.62843	0.716791	SetB-true.71
	Caulfield-TC03.212	0.626981	0.651123	Caulfield-TC03.21
	Caulfield-TC03.38	0.626383	0.712142	Caulfield-TC03.38
	SetB-true.53	0.626078	0.70614	SetB-true.53
	SetB-true.69	0.622911	0.685096	SetB-true.69
	SetB-true.62	0.622682	0.756717	SetB-true.62
	Caulfield-TC03.29	0.622552	0.68069	Caulfield-TC03.29
	SetB-true.36	0.622448	0.707643	SetB-true.36
	SetB-true.56	0.619606	0.708346	SetB-true.56
	Caulfield-TC03.21	0.618482	0.640212	Caulfield-TC03.21
	Caulfield-TC03.59	0.617847	0.689964	Caulfield-TC03.59
	Caulfield-TC03.33	0.616413	0.686027	Caulfield-TC03.3
	SetB-true.16	0.616374	0.702589	SetB-true.16
	SetB-true.59	0.616175	0.730074	SetB-true.59
	SetB-true.55	0.61336	0.771695	SetB-true.55
	SetB-true.60	0.61274	0.709766	SetB-true.60
	Caulfield-TC03.681	0.612094	0.695985	Caulfield-TC03.68
	SetB-true.70	0.611952	0.713274	SetB-true.70
	SetB-true.33	0.610506	0.691975	SetB-true.33
	SetB-true.11	0.609633	0.660199	SetB-true.11
	SetB-true.72	0.608639	0.664734	SetB-true.72
	SetB-true.54	0.606828	0.68841	SetB-true.54
	Caulfield-TC03.50	0.606248	0.613036	Caulfield-TC03.50
	Caulfield-TC03.22	0.605957	0.671486	Caulfield-TC03.22
	SetB-true.57	0.605315	0.731851	SetB-true.57
	SetB-true.21	0.602436	0.778159	SetB-true.2
	Caulfield-TC03.651	0.600836	0.681705	Caulfield-TC03.65
	SetB-true.12	0.598572	0.643425	SetB-true.12
	SetB-true.15	0.597825	0.659411	SetB-true.15
	SetB-true.73	0.597523	0.681055	SetB-true.73
	SetB-true.5	0.596675	0.69948	SetB-true.5
	SetB-true.66	0.596548	0.666974	SetB-true.66
	SetB-true.18	0.596169	0.699122	SetB-true.18
	SetB-true.51	0.595096	0.757492	SetB-true.5
	SetB-true.25	0.594224	0.727465	SetB-true.25
	SetB-true.9	0.593288	0.733873	SetB-true.9
	SetB-true.28	0.593205	0.722828	SetB-true.28
	SetB-true.3	0.592932	0.693322	SetB-true.3
	SetB-true.38	0.591708	0.667889	SetB-true.38
	SetB-true.68	0.591103	0.696053	SetB-true.68
	Caulfield-TC03.24	0.590622	0.640098	Caulfield-TC03.24
	SetB-true.4	0.588726	0.691877	SetB-true.4
	SetB-true.67	0.585482	0.625727	SetB-true.67
	SetB-true.40	0.585437	0.683788	SetB-true.40
	SetB-true.35	0.583669	0.664242	SetB-true.35
	SetB-true.27	0.582429	0.689441	SetB-true.27
	SetB-true.20	0.582278	0.729071	SetB-true.20
	SetB-true.29	0.582246	0.706496	SetB-true.29
	Caulfield-TC03.191	0.582078	0.671641	Caulfield-TC03.19
	SetB-true.6	0.578814	0.706683	SetB-true.6
	SetB-true.37	0.577984	0.625729	SetB-true.37
	SetB-true.21	0.577664	0.696948	SetB-true.21
	SetB-true.30	0.577262	0.656887	SetB-true.30
	Caulfield-TC03.192	0.577245	0.654977	Caulfield-TC03.19
	SetB-true.23	0.576897	0.691052	SetB-true.23
	SetB-true.75	0.57662	0.654594	SetB-true.75
	SetB-true.7	0.576466	0.663094	SetB-true.7
	Caulfield-TC03.331	0.575327	0.661952	Caulfield-TC03.33
	Caulfield-TC03.19	0.575286	0.692977	Caulfield-TC03.19
	SetB-true.2	0.574479	0.641005	SetB-true.2
	SetB-true.49	0.573814	0.646485	SetB-true.49
	SetB-true.19	0.572924	0.702497	SetB-true.19
	SetB-true.24	0.572627	0.728548	SetB-true.24
	SetB-true.81	0.572397	0.695272	SetB-true.8
	SetB-true.8	0.572142	0.664309	SetB-true.8
	Caulfield-TC03.251	0.571652	0.632166	Caulfield-TC03.25
	SetB-true.65	0.571478	0.713696	SetB-true.65
	SetB-true.31	0.571065	0.652446	SetB-true.31
	Caulfield-TC03.65	0.569727	0.699123	Caulfield-TC03.65
	SetB-true.74	0.569379	0.625219	SetB-true.74
	Caulfield-TC03.523	0.568632	0.71503	Caulfield-TC03.52
	SetB-true.91	0.568373	0.608078	SetB-true.9
	SetB-true.14	0.565297	0.764573	SetB-true.14
	SetB-true.34	0.564459	0.64358	SetB-true.34
	Caulfield-TC03.20	0.561832	0.5154	Caulfield-TC03.20
	SetB-true.22	0.559421	0.679454	SetB-true.22
	Caulfield-TC03.36	0.558476	0.662479	Caulfield-TC03.36
	Caulfield-TC03.221	0.55624	0.659085	Caulfield-TC03.22
	SetB-true.26	0.555047	0.653893	SetB-true.26
	Caulfield-TC03.27	0.553594	0.638084	Caulfield-TC03.27
	SetB-true.47	0.552742	0.646622	SetB-true.47
	SetB-true.46	0.546787	0.635518	SetB-true.46
	SetB-true.58	0.545687	0.667065	SetB-true.58
	Caulfield-TC03.33	0.543237	0.598976	Caulfield-TC03.33
	SetB-true.32	0.541239	0.647547	SetB-true.32
	SetB-true.64	0.54121	0.70239	SetB-true.64
	SetB-true.10	0.54028	0.67361	SetB-true.10
	Caulfield-TC03.32	0.537667	0.600639	Caulfield-TC03.3
	Abbott_10g_phenoxyl_100nM	0.535414	0.715764	Abbott_10g_phenoxyl (100 nM)
	SetB-true.17	0.53181	0.68621	SetB-true.17
	SetB-true.13	0.531644	0.620012	SetB-true.13
	SetB-true.63	0.531187	0.692662	SetB-true.63
	SetB-true.39	0.528567	0.602195	SetB-true.39
	SetA-true.85	0.5182	0.564039	SetA-true.85
	DaiichiSankyo 3nM (Uto et al bmcl2009)	0.517186	0.595382	DaiichiSankyo (3 nM)
	Caulfield-TC03.35	0.500227	0.552645	Caulfield-TC03.35
	powell et al_bmcl2011 Merck MF-436 rat SCD1 enz ICD50 3 nM	0.498216	0.600249	Merck MF-436 (3 nM)
	SetA-true.24	0.497735	0.560303	SetA-true.24
	SetA-true.87	0.497104	0.562147	SetA-true.87
	SetA-true.84	0.496481	0.681807	SetA-true.84
	SetA-true.46	0.496271	0.53414	SetA-true.46
	SetA-true.48	0.492014	0.64046	SetA-true.48
	SetA-true.92	0.489957	0.610706	SetA-true.92
	SetA-true.77	0.487113	0.583827	SetA-true.77
	SetB-true.41	0.486251	0.554135	SetB-true.41
	SetB-true.44	0.484985	0.625798	SetB-true.44
	SetA-true.101	0.48447	0.568981	SetA-true.101
	SetA-true.103	0.477702	0.524697	SetA-true.103
	SetB-true.48	0.477454	0.603351	SetB-true.48
	SetB-true.42	0.475419	0.495909	SetB-true.42
	SetA-true.63	0.474757	0.596026	SetA-true.63
	SetB-true.43	0.472724	0.514704	SetB-true.43
	SetB-true.45	0.471828	0.586225	SetB-true.45
	SetA-true.54	0.468419	0.549707	SetA-true.54
	DaiichiSankyo 3nM (Uto et al bmcl2009)	0.468288	0.609602	DaiichiSankyo (3nM) (Uto et al bmcl2009)
	SetA-true.98	0.468049	0.591616	SetA-true.98
	SetB-true.1	0.467647	0.561179	SetB-true.1
	SetA-true.56	0.467217	0.539419	SetA-true.56
	SetA-true.43	0.467052	0.628647	SetA-true.43
	Merck Inhibitor <100 nM	0.466458	0.629678	Merck Inhibitor (<100 nM)
	SetA-true.72	0.466204	0.515806	SetA-true.72
	SetA-true.90	0.464605	0.64814	SetA-true.90
	SetA-true.50	0.46364	0.57361	SetA-true.50
	SetA-true.52	0.462749	0.554317	SetA-true.52
	SetA-true.18	0.461472	0.565797	SetA-true.18
	Abbott_10e_phenoxyl_470nM	0.454856	0.567167	Abbott_10e_phenoxyl (470 nM)
	SetA-true.44	0.454707	0.550098	SetA-true.44
	SetA-true.83	0.454164	0.605609	SetA-true.83
	SetA-true.86	0.453888	0.559824	SetA-true.86
	Abbott_10d_phenoxyl_51nM	0.452588	0.575557	Abbott_10d_phenoxyl (51 nM)
	SetA-true.53	0.452341	0.518664	SetA-true.53
	SetA-true.29	0.451628	0.712766	SetA-true.29
	SetB-true.50	0.451174	0.584927	SetB-true.50
	SetA-true.45	0.450221	0.590086	SetA-true.45
	Abbott_10f_phenoxyl_35nM	0.450006	0.57101	Abbott_10f_phenoxyl (35 nM)
	Abbott_10d_phenoxyl_51nM	0.448326	0.62705	Abbott_10d_phenoxyl_51nM
	SetA-true.25	0.444275	0.529718	SetA-true.25
	SetA-true.28	0.442795	0.6526	SetA-true.28
	SetA-true.96	0.44226	0.588748	SetA-true.96
	SetA-true.89	0.440915	0.586969	SetA-true.89
	SetA-true.30	0.439978	0.523564	SetA-true.30
	SetA-true.97	0.439935	0.523226	SetA-true.97
	SetA-true.99	0.435906	0.563488	SetA-true.99
	SetB-true.51	0.434973	0.551267	SetB-true.51
	SetA-true.6	0.434639	0.39783	SetA-true.6
	SetA-true.41	0.434073	0.621739	SetA-true.41
	SetA-true.71	0.433889	0.469766	SetA-true.71
	SetA-true.37	0.432853	0.494391	SetA-true.37
	SetA-true.11	0.430709	0.477387	SetA-true.11
	SetA-true.7	0.427174	0.418523	SetA-true.7
	CV Therapeutics CVT-12-012	0.427116	0.548613	CV Therapeutics CVT-12-012 (6 nM)
	SetA-true.5	0.426752	0.396764	SetA-true.5
	SetA-true.42	0.426549	0.500959	SetA-true.42
	SetA-true.31	0.426477	0.524881	SetA-true.31
	Abbott_7c_2chlorophenoxyl_51nM	0.425114	0.571764	Abbott_7c_2Cl-phenoxyl (51 nM)
	SetA-true.58	0.4251	0.576744	SetA-true.58
	SetA-true.33	0.424962	0.602768	SetA-true.33
	Abbott_10c_phenoxyl_38nM	0.423039	0.581188	Abbott_10c_phenoxyl (38 nM)
	SetA-true.14	0.421984	0.464566	SetA-true.14
	SetA-true.80	0.421376	0.51566	SetA-true.80
	SetA-true.88	0.421214	0.562511	SetA-true.88
	SetA-true.32	0.421077	0.525425	SetA-true.32
	SetA-true.69	0.420331	0.403164	SetA-true.69
	SetA-true.21	0.420233	0.493971	SetA-true.21
	SetA-true.13	0.420124	0.575057	SetA-true.13
	SetA-true.57	0.417851	0.556246	SetA-true.57
	SetA-true.3	0.416123	0.578227	SetA-true.3
	SetA-true.4	0.414953	0.642258	SetA-true.4
	SetA-true.35	0.414332	0.384037	SetA-true.35
	SetA-true.79	0.414304	0.460734	SetA-true.79
	SetA-true.17	0.412825	0.612549	SetA-true.17
0	Abbott_10c_phenoxyl_38nM	0.41262	0.535722	Abbott_10c_phenoxyl (38 nM)
	SetA-true.51	0.412528	0.500125	SetA-true.51
	SetA-true.75	0.411681	0.464879	SetA-true.75
	SetA-true.91	0.411582	0.599137	SetA-true.91
	Dainippon-Sumitomo	0.411529	0.501732	Dainippon-Sumitomo (200 nM)
	SetA-true.74	0.410993	0.45034	SetA-true.74
	SetA-true.40	0.410211	0.566922	SetA-true.40
	SetA-true.12	0.409236	0.433933	SetA-true.12
	SetA-true.60	0.408713	0.394816	SetA-true.60
	SetA-true.8	0.407744	0.379079	SetA-true.8
	SetA-true.76	0.407222	0.553873	SetA-true.76
	Abbott_10b_phenoxyl_58nM	0.40712	0.523758	Abbott_10b_phenoxyl (58 nM)
	SetA-true.26	0.406718	0.644758	SetA-true.26
	A939572 37 nM	0.40615	0.5079	A939572 (37 nM)
	SetA-true.9	0.405754	0.531251	SetA-true.9
	SetA-true.2	0.40458	0.536435	SetA-true.2
	SetA-true.64	0.404315	0.544259	SetA-true.64
	SetA-true.78	0.404073	0.470235	SetA-true.78
	SetA-true.47	0.402956	0.53136	SetA-true.47
	SetA-true.16	0.402691	0.637894	SetA-true.16
	SetA-true.95	0.401811	0.354124	SetA-true.95
	SetA-true.19	0.401338	0.606219	SetA-true.19
	SetA-true.81	0.401223	0.60216	SetA-true.81
	SetA-true.102	0.401071	0.441426	SetA-true.102
	SetA-true.38	0.399181	0.52485	SetA-true.38
	SetA-true.36	0.399011	0.593711	SetA-true.36
	SetA-true.39	0.398387	0.521252	SetA-true.39
	SetA-true.34	0.3981	0.500463	SetA-true.34
	SetA-true.61	0.397694	0.532475	SetA-true.61
	SetA-true.55	0.396856	0.394365	SetA-true.55
	SetA-true.59	0.396752	0.374877	SetA-true.59
	SetA-true.100	0.395718	0.459007	SetA-true.100
	SetA-true.70	0.389351	0.368103	SetA-true.70
	SetA-true.15	0.389103	0.415615	SetA-true.15
	SetA-true.20	0.389097	0.569817	SetA-true.20
	SetA-true.22	0.387096	0.578173	SetA-true.22
	SetA-true.21	0.386364	0.588967	SetA-true.2
	SetA-true.67	0.385918	0.576323	SetA-true.67
	SetA-true.62	0.382951	0.587536	SetA-true.62
	SetA-true.10	0.381928	0.438869	SetA-true.10
	SetA-true.65	0.376582	0.476279	SetA-true.65
	SetA-true.68	0.376414	0.513422	SetA-true.68
	SetA-true.94	0.374231	0.355355	SetA-true.94
	SetA-true.93	0.373062	0.559334	SetA-true.93
	SetA-true.23	0.371028	0.524732	SetA-true.23
	SetA-true.49	0.369768	0.368891	SetA-true.49
	SetA-true.82	0.368172	0.401783	SetA-true.82
	SetA-true.66	0.358081	0.453314	SetA-true.66
	SetA-true.27	0.344653	0.456111	SetA-true.27
	SetA-true.73	0.306026	0.302164	SetA-true.73
