# Supplementary material for: Accelerated bottom-up drug design platform enables the discovery of novel stearoyl-CoA desaturase 1 inhibitors for cancer therapy
Source: Oncotarget. 2017 Oct 6;9(1):3–20. doi: 10.18632/oncotarget.21545 (PMC5787466; doi:10.18632/oncotarget.21545)
Supplement: Supplementary file 3 [file oncotarget-09-3-s003.xls]

## Sheet: reDock_XPlvl_scdc1-spreadsheet_
COPLAND LAB 2014 -- Docking results for designed ligand, scaffold manipulation and other known actives
		"Design of inhibitors for SCD1 target against multiple cancer targets using a translational approach to integrating and accelerating drug discovery"
T.R.Caulfield, Ph.D., Mayo Clinic 2014
			DOCKING DATA
canvasUID	name	SYNTHESIZED (Y)	docking score	normalized docking score	glide ecoul	glide eff state penalty	glide einternal	glide emodel	glide energy	glide erotb	glide esite	glide evdw	glide gscore	glide hbond	glide intrahb reward	glide lignum	glide lipo	glide posenum	glide rewards	XP Electro	XP HBond	XP LipophilicEvdW	XP LowMW	XP Penalties	XP PhobEn	XP RotPenal	XP Sitemap	SMILES
1	TC03.68	(skipped for budget)	-12.5454	1	-0.581321	0	17.701	-66.7111	-50.3613	0.675437	-0.0418797	-49.7799	-12.5454	0	0	144	-3.76934	4	-0.221697	-0.043599	-0.7	-9.44631	0	0	0	0.289473	-0.682533	c1ccccc1COc(nccc2)c2CNC(=O)[C@@H](C3)C34CCN(CC4)C(=O)c5c(C(F)(F)F)cccc5
2	TC03.61	Y	-12.4697	0.993971	-6.66395	0	20.7775	-58.9777	-47.92	0.550178	-0.0225759	-41.256	-12.4697	0	0	62	-4.50137	10	-0.832046	-0.499796	-0.7	-8.86044	0	0	-0.305519	0.235791	-0.75388	c1cccc(C(F)(F)F)c1C(=O)N2CCC[C@H]2C3CCN(CC3)c4ccc(nn4)OCc5ccccc5
3	TC03.29	(skipped for budget)	-12.1341	0.967215	-5.35842	0	3.95498	-80.96	-50.3191	0.707622	-0.00446787	-44.9607	-12.1341	-0.346373	0	148	-3.46369	3	-0.368664	-0.401881	-0.548338	-8.75802	0	0	-0.481494	0.303267	-1.14516	c1cccc(C(F)(F)F)c1C(=O)N(CC2)CCCN2C(=O)CNC(=O)c3c(nccc3)OCc4ccccc4
4	TC03.35	(skipped for budget)	-11.7734	0.938465	-1.94149	0	2.76992	-43.1461	-41.3191	0.72468	0	-39.3776	-11.7734	-0.16	0	33	-3.37335	18	-1.90904	-0.145612	-0.663772	-8.66824	0	0	-0.375	0.310577	-1.14156	c1cccc(c1C(F)(F)F)OCC(=O)N2CCN(CC2)c3c(nccn3)OCc4ccccc4
5	TC03.24	(skipped for budget)	-11.5996	0.924613	-3.11359	0	5.88549	-54.3225	-44.6702	0.777675	0	-41.5566	-11.5996	0	0	31	-4.17839	2	-1.71198	-0.233519	-0.7	-8.31617	0	0	-0.3	0.333289	-1.03113	c1cccc(c1C(F)(F)F)OC2CCN(CC2)C(=O)CNC(=O)c3c(nccc3)OCc4ccccc4
6	TC03.46	Y	-11.5252	0.91868	-7.91021	0	12.9175	-66.831	-49.793	0.781628	-0.0412484	-41.8828	-11.5252	0	0	8	-4.32659	5	-1.33936	-0.593266	-1.05	-9.46462	0	0	-0.38043	0.334984	-0.520274	c1cccc(C(F)(F)F)c1C(=O)N(C2)CC[C@@H]2C(=O)NCc3ccc(nc3)OCc4ccccc4
7	TC03.57	(skipped for budget)	-11.4924	0.916072	-2.52873	0	4.67643	-55.4973	-47.0292	0.496305	0	-44.5004	-11.4924	0	0	16	-4.49497	16	-1.51039	-0.189655	0	-8.98765	0	0	-0.434433	0.212702	-0.616442	c1cccc(C(F)(F)F)c1C(=O)N(C2)CCC23CCN(CC3)c4ccc(nn4)OCc5ccccc5
8	TC03.36	(skipped for budget)	-11.4251	0.910705	0.768213	0	3.23138	-45.3446	-39.3071	0.496305	-0.00356118	-40.0753	-11.4251	0	0	120	-4.40256	16	-0.796791	0.057616	0	-8.51841	0	0	-0.651382	0.212702	-1.0564	c1cccc(C(F)(F)F)c1C(=O)N(CC2)CCC23CCN(C3)c4c(nccn4)OCc5ccccc5
9	TC03.32	(skipped for budget)	-11.4101	0.909509	-4.75287	0	7.3891	-59.5391	-43.0428	0.739068	0	-38.2899	-11.4101	0	0	172	-3.46096	7	-0.72218	-0.356466	-0.7	-8.31853	0	0	-0.197445	0.316743	-0.954538	c1cccc(C(F)(F)F)c1C(=O)N2CCN(CC2)C(=O)NCc3c(nccc3)OCc4ccccc4
10	SetB.33	(skipped for budget)	-11.379	0.907032	-5.88206	0.0378	18.0369	-65.131	-44.4385	0.601085	0	-38.5564	-11.379	-0.208086	0	44	-3.95018	1	-1.25604	-0.441154	-0.727475	-9.67715	0	0.212078	-0.137621	0.257608	-1.22394	CNC(=O)COc(ccc1)c(c12)nc(cc2)CN(CC3)CCN3C(=O)c4c(C(F)(F)F)cccc4
11	TC03.31	Y	-11.3777	0.906927	-3.16743	0	6.57298	-59.6073	-47.5323	0.74176	-0.137044	-44.3649	-11.3777	-0.357999	0	249	-1.94162	13	-0.0490217	-0.237557	0	-8.27375	0	0	-0.268951	0.317897	-0.511951	c1cccc(C(F)(F)F)c1C(=O)N(CC2)CCC2C(=O)NCc3c(nccc3)OCc4ccccc4
12	TC03.18	Y	-11.3617	0.905653	-5.87632	0.0361	6.76041	-68.1132	-46.4787	0.608937	-0.293223	-40.6024	-11.3617	-0.32	0	160	-2.93053	1	-0.0285395	-0.440724	-0.705521	-8.62961	0	0	-0.448911	0.260973	-0.753805	c1cccc(C(F)(F)F)c1C(=O)N(CC2)CCC2S(=O)(=O)Nc3ccc(nc3)OCc4ccccc4
13	TC03.20	(skipped for budget)	-11.2564	0.897257	-5.14227	0	8.01037	-71.0448	-46.5277	0.739068	0	-41.3854	-11.2564	0	0	207	-3.5716	1	-0.471527	-0.38567	-0.7	-8.74547	0	0	0	0.316743	-0.857859	c1ccccc1COc(nccc2)c2NC(=O)CN(CC3)CCN3C(=O)c4c(C(F)(F)F)cccc4
14	TC03.23	Y	-11.2283	0.89502	-6.8202	0	3.03028	-78.7764	-48.4703	0.742739	-0.0271842	-41.6501	-11.2283	0	0	130	-3.87026	2	-1.09073	-0.511515	-0.316986	-8.44548	0	0	-0.444813	0.318317	-0.527868	c1cccc(C(F)(F)F)c1C(=O)N(CC2)CCN2C(=O)CNC(=O)c3c(nccc3)OCc4ccccc4
15	TC03.47	Y	-11.2267	0.894891	-4.76977	0	12.8353	-62.9183	-50.672	0.652277	-0.096522	-45.9023	-11.2267	0	0	152	-3.15213	14	-0.385496	-0.357733	-0.480091	-9.06954	0	0	-0.52325	0.279547	-0.699712	c1cccc(C(F)(F)F)c1C(=O)N(CC2)CCC2S(=O)(=O)NCc3ccc(nc3)OCc4ccccc4
16	TC03.17	(skipped for budget)	-11.2099	0.89355	-1.68678	0	11.0947	-69.556	-45.9658	0.727455	-0.0587063	-44.279	-11.2099	0	0	52	-3.88116	2	-1.46289	-0.126508	-0.586552	-8.81975	0	0	0	0.311766	-0.739065	c1cccc(c1C(F)(F)F)OC2CCN(CC2)C(=O)Nc3ccc(nc3)OCc4ccccc4
17	TC03.33	(skipped for budget)	-11.2016	0.892889	-1.76	0	8.51856	-45.7576	-46.219	0.550178	0	-44.459	-11.2016	0	0	23	-5.12959	11	-1.29466	-0.132	0	-8.96049	0	0	-0.608059	0.235791	-0.877586	c1cccc(C(F)(F)F)c1C(=O)N(CC2)CCC2[C@@H]3CCCN3c4c(nccn4)OCc5ccccc5
18	TC03.49	(skipped for budget)	-11.134	0.887503	-0.954792	0	14.2762	-65.634	-48.6459	0.569927	-0.1	-47.6911	-11.134	0	0	9	-4.72265	7	-1.79219	-0.0716094	0	-8.46667	0	0	-0.353201	0.244254	-0.992994	c1cccc(C(F)(F)F)c1C(=O)N2CCC[C@H]2C3CCN(CC3)C(=O)c4ccc(nn4)OCc5ccccc5
19	TC03.13	(skipped for budget)	-11.048	0.880641	-4.06188	0	3.34173	-68.6353	-43.3694	0.610212	0	-39.3075	-11.048	0	0	56	-4.62989	2	-1.15672	-0.304641	-0.7	-8.7881	0	0	-0.25	0.261519	-0.588167	c1cccc(c1C(F)(F)F)O[C@H](C2)C[C@H](CC[C@H]23)N3C(=O)c4ccc(nc4)OCc5ccccc5
20	TC03.65	(skipped for budget)	-10.9676	0.874239	-3.60685	0	6.18775	-45.2886	-43.5645	0.631114	0	-39.9576	-10.9676	0	0	25	-4.66711	3	-1.78183	-0.270514	0	-7.98861	0	0	-0.15	0.270477	-1.0295	c1ccccc1COc(nccc2)c2NC(=O)[C@@H](C3)C34CCN(CC4)C(=O)c5c(C(F)(F)F)cccc5
21	DaiichiSankyo 3nM (Uto et al., BMCL2009)	CONTROL KNOWN	-10.9548	0.873216	-3.42532	2.0099	8.11586	-65.1519	-44.2938	0.686127	-0.00637399	-40.8685	-10.9548	-0.215377	0	221	-4.57209	1	-0.90812	-0.256899	-0.96	-7.86243	0	0	0	0.294054	-1.04335	OCCOc(c(cc1)OC)cc1C(=O)/N=c(s2)\[nH]cc2Cc(cc3C(F)(F)F)ccc3
22	TC03.50	(skipped for budget)	-10.922	0.870602	-3.26397	0	8.5205	-60.094	-40.4869	0.69744	-0.0372512	-37.2229	-10.922	0	0	68	-4.20941	8	-1.10668	-0.244798	0	-7.8339	0	0	-0.857123	0.298903	-1.25655	c1cccc(c1C(F)(F)F)OCC(=O)N2CCCN(CC2)C(=O)c3ccc(nn3)OCc4ccccc4
23	SetA.48	(skipped for budget)	-10.906	0.869325	-9.20663	0	5.04428	-57.4899	-42.2996	0.842801	0	-33.093	-10.906	-0.48878	0	85	-3.33215	6	-1.61182	-0.690497	-1.05	-8.22973	-0.153803	0	-0.2	0.361201	-0.338991	CNC(=O)COc(cnc1)cc1C(=O)N(CC2)CCC2Oc3c(Cl)cccc3
24	SetB.9	(skipped for budget)	-10.8231	0.862715	-6.39546	0.0438	9.29993	-58.8156	-42.946	0.574111	0	-36.5505	-10.8231	-0.100112	0	7	-4.15113	4	-2.01933	-0.47966	-0.7	-8.92516	0	0.4	0	0.246048	-1.05972	CNC(=O)Cn(cc1)c(c12)ccc(c2)CN(CC3)CCN3C(=O)c4c(C(F)(F)F)cccc4
25	TC03.39	(skipped for budget)	-10.8193	0.862414	-1.30573	0	4.49834	-27.2864	-38.1916	0.550178	0	-36.8859	-10.8193	0	0	6	-5.37107	19	-1.78254	-0.0979295	0	-8.10182	0	0	-0.285252	0.235791	-0.746734	c1cccc(C(F)(F)F)c1C(=O)N(CC2)CCC2[C@@H]3CCCN3c4cncc(n4)OCc5ccccc5
26	TC03.40	(skipped for budget)	-10.7765	0.859002	-9.38284	0	7.15312	-46.8222	-39.4436	0.550178	-5.16e-07	-30.0608	-10.7765	-0.219101	0	245	-2.65747	5	-0.221313	-0.703713	-0.778813	-8.67779	0	0	-0.243028	0.235791	-0.184904	c1cccc(C(F)(F)F)c1C(=O)N2CCC[C@H]2C3CCN(CC3)c4cncc(n4)OCc5ccccc5
27	TC03.56	Y	-10.7736	0.858769	-2.9574	0	4.67426	-59.5044	-44.391	0.607933	0	-41.4337	-10.7736	0	0	21	-4.75627	5	-1.2496	-0.221805	0	-8.64449	0	0	-0.175953	0.260543	-0.958553	c1cccc(c1C(F)(F)F)O[C@H](C2)C[C@H](CC[C@H]23)N3C(=O)c4ccc(nn4)OCc5ccccc5
28	TC03.67	(skipped for budget)	-10.7317	0.855434	-4.33552	0.0002	7.26197	-73.1804	-46.9789	0.675437	-0.125944	-42.6434	-10.7317	-0.644379	0	145	-2.83023	18	-0.270321	-0.325164	-0.459858	-6.90426	0	0	0	0.289473	-0.591684	c1cccc(C(F)(F)F)c1C(=O)N(CC2)CCC23[C@H](C3)C(=O)NCc4cc(ncc4)OCc5ccccc5
29	Abbott 10d phenoxyl 51nM	CONTROL KNOWN	-10.6849	0.851704	-11.2973	0.0111	1.42271	-61.9317	-44.3683	0.728238	-0.0035366	-33.071	-10.6849	-0.456	-0.5	13	-3.21707	6	-1.92717	-0.847298	-0.9975	-8.63978	-0.0404925	0	0	0.312102	-0.707474	CNC(=O)c1c(nccn1)NCC(=O)N(CC2)CCC2Oc3c(F)cc(O)c(Cl)c3
30	TC03.3	(skipped for budget)	-10.6744	0.850864	-1.32792	0	13.0625	-46.4959	-39.0217	0.552224	-0.00505635	-37.6938	-10.6744	-0.32	0	238	-2.36251	11	-0.651517	-0.0995937	-0.0261559	-8.25003	0	0	-0.325	0.236668	-0.820525	c1cccc(C(F)(F)F)c1C(=O)N2[C@@H](CC[C@@H]23)CN(CC3)C(=O)c4ccc(nc4)OCc5ccccc5
31	SetA.72	(skipped for budget)	-10.6554	0.84935	-6.07584	0	5.56928	-64.7474	-42.9508	0.809703	-0.092877	-36.8749	-10.6554	-0.2	0	102	-2.51985	3	-1.39308	-0.455688	-0.7	-7.13426	-0.12356	0	-0.274331	0.347015	-0.198797	CNC(=O)Cn(cc1)c(c12)cccc2C[N@H+](C3)CC[C@@H]3COc4c(Cl)cccc4
32	Abbott 7c 2chlorophenoxyl 51nM	CONTROL KNOWN	-10.6486	0.848805	-5.33028	0.0023	1.71891	-66.9924	-43.2119	0.785724	0	-37.8817	-10.6486	-0.476592	-0.5	15	-3.64086	3	-1.94733	-0.399771	-0.909016	-8.78363	-0.100461	0	-0.348259	0.336739	-0.59353	CNC(=O)c1c(nccn1)NCC(=O)N(CC2)CCC2Oc(cc3)cc(Cl)c3O
33	TC03.37	Y	-10.6429	0.848354	-6.81151	0	7.33747	-88.0492	-49.1059	0.568004	0	-42.2943	-10.6429	-0.4008	0	1	-5.01762	1	-1.8	-0.510863	-0.89047	-8.16608	0	0.8	0	0.24343	-0.501364	c1cccc(C(F)(F)F)c1C(=O)N(CC2)CCN2C(=O)[C@H]3CCN(C3)c4cncc(n4)OCc5ccccc5
34	TC03.45	(skipped for budget)	-10.6149	0.846123	-4.6338	0	1.89249	-73.1867	-46.9682	0.739068	-0.0461453	-42.3344	-10.6149	-0.247983	0	203	-2.37734	6	-0.603606	-0.347535	-0.462972	-7.60443	0	0	0	0.316743	-0.95506	c1ccccc1COc(nn2)ccc2C(=O)NCC3CCN(CC3)C(=O)c4c(C(F)(F)F)cccc4
35	SetA.81	(skipped for budget)	-10.5641	0.842071	-7.4905	0.0192	3.6029	-63.5618	-44.7906	0.7387	0	-37.3001	-10.5641	0	0	36	-4.33084	1	-1.72893	-0.561788	-0.7	-8.5275	-0.170381	0	0	0.316586	-0.844074	CNC(=O)C(C1)=CCC(C=12)=NC(=N2)CN(C3)CC[C@@H]3COc4c(Cl)cccc4
36	TC03.10	Y	-10.5396	0.840119	-2.38947	0	4.40877	-54.7232	-43.2731	0.571859	0	-40.8836	-10.5396	0	0	71	-4.30249	5	-1.80831	-0.17921	-0.7	-8.68954	0	0	-0.175	0.245083	-0.202954	c1ccccc1COc(nc2)ccc2C(=O)N3CCC[C@H]3C4CCN(CC4)C(=O)c5c(C(F)(F)F)cccc5
37	TC03.14	Y	-10.5234	0.838825	-0.489521	0	7.73444	-54.9544	-39.8043	0.694781	0	-39.3148	-10.5234	-0.16	0	22	-3.79944	4	-1.67918	-0.036714	-0.407062	-7.27807	0	0	0	0.297763	-0.687806	c1ccccc1COc(nc2)ccc2C(=O)NC3CCN(CC3)C(=O)c4c(C(F)(F)F)cccc4
38	SetB.56	(skipped for budget)	-10.5064	0.837473	-3.51667	0	7.85433	-57.9082	-38.1104	0.633199	-0.017911	-34.5937	-10.5064	0	0	115	-2.92228	6	-2.02414	-0.26375	-1.11099	-7.84905	-0.0519612	0	0	0.271371	-1.07299	CNC(=O)c1cc(cnc1)NC(=O)C2CCN(CC2)C(=O)c3c(C(F)(F)F)cccc3
39	TC03.5	Y	-10.5001	0.836974	-2.82874	0	14.2142	-53.5186	-35.259	0.730245	0	-32.4302	-10.5001	-0.142697	0	49	-4.58854	5	-1.02373	-0.212156	-0.98026	-8.02317	0	0	-0.322121	0.312962	-0.449518	c1cccc(c1C(F)(F)F)OCC2CCN(CC2)C(=O)c3ccc(nc3)OCc4ccccc4
40	TC03.53	Y	-10.4819	0.835524	-2.53401	0	4.01582	-50.2753	-40.8874	0.523521	-0.000923224	-38.3534	-10.4819	0	0	131	-3.3713	3	-1.18709	-0.190051	0	-7.9761	0	0	-0.494935	0.224366	-0.998155	c1cccc(C(F)(F)F)c1C(=O)N(C2)CCC23CCN(CC3)C(=O)c4ccc(nn4)OCc5ccccc5
41	TC03.34	(skipped for budget)	-10.3832	0.827654	-5.40068	0	5.97622	-56.1365	-40.106	0.568004	0	-34.7053	-10.3832	0	0	38	-4.4493	11	-1.15381	-0.405051	-0.7	-7.88067	0	0.4	0	0.24343	-0.945484	c1cccc(C(F)(F)F)c1C(=O)N(CC2)CCN2C(=O)[C@H]3CCN(C3)c4c(nccn4)OCc5ccccc5
42	TC03.42	Y	-10.383	0.827636	-7.00364	0.0005	3.76247	-68.1299	-38.633	0.739068	0	-31.6293	-10.383	0	0	4	-4.67252	1	-1.81025	-0.525273	-0.7	-8.32677	0	0	0	0.316743	-0.59379	c1cccc(C(F)(F)F)c1C(=O)N2CCN(CC2)C(=O)NCc3cc(ncc3)OCc4ccccc4
43	SetA.79	(skipped for budget)	-10.2332	0.815693	-2.26461	0	7.56733	-59.4402	-41.6248	0.967461	0	-39.3601	-10.2332	-0.441135	0	86	-3.71476	11	-1.75471	-0.169845	-0.655009	-7.25901	-0.157097	0	0	0.414626	-0.339065	CNC(=O)COc(cccc1)c1C(=O)N(C2)CC[C@@H]2COc3c(Cl)cccc3
44	SetB.69	Y	-10.2272	0.81522	-5.40503	0	5.64846	-37.198	-37.5406	0.671848	-0.138735	-32.1356	-10.2272	-0.292581	0	91	-3.09128	16	-1.4089	-0.405378	-0.7	-7.82731	-0.0985839	0	0	0.287935	-1.05219	CNC(=O)c1ccc(cc1)OCC2CCN(CC2)C(=O)c3c(C(F)(F)F)cccc3
45	SetB.65	(skipped for budget)	-10.2228	0.814866	-2.09604	0	12.9334	-67.1655	-45.1373	0.537214	-0.0599364	-43.0412	-10.2228	0	0	47	-3.45765	18	-1.96715	-0.157203	-0.7	-7.4972	0	0.549311	0	0.230235	-1.31782	CNC(=O)c(c1)sc(c12)ccc(c2)NC(=O)[C@H]3CCN(C3)C(=O)c4c(C(F)(F)F)cccc4
46	SetA.80	(skipped for budget)	-10.2176	0.81445	-5.1231	0.0202	3.35695	-60.6571	-40.0023	0.656476	-0.062601	-34.8792	-10.2176	-0.167072	0	63	-3.25948	1	-1.73213	-0.384233	-0.7	-8.39346	-0.217137	0	0	0.281347	-0.700336	CNC(=O)C(C1)=CCC(C=12)=NC(=N2)CN(C3)CC[C@@H]3Oc4c(Cl)cccc4
47	TC03.38	(skipped for budget)	-10.2103	0.813872	-4.20021	0	5.62892	-57.1932	-41.4048	0.711606	0	-37.2046	-10.2103	-0.183755	0	55	-4.31645	6	-1.27429	-0.315016	-0.228465	-8.33255	-0.0217951	0	-0.293093	0.304974	-0.26346	c1cccc(c1C(F)(F)F)OCC2CCN(CC2)c3cncc(n3)OCc4ccccc4
48	SetA.78	(skipped for budget)	-10.1763	0.811158	-1.43646	0	12.0071	-55.5507	-42.0346	0.902231	0	-40.5982	-10.1763	-0.0998212	0	88	-3.35579	6	-1.89753	-0.107734	-0.645239	-6.33577	-0.203852	0	0	0.38667	-0.273556	CNC(=O)COc(cccc1)c1C(=O)N(C2)CC[C@@H]2Oc3c(Cl)cccc3
49	SetA.83	(skipped for budget)	-10.1729	0.810894	-9.14487	0.0278	3.53281	-54.1213	-34.0511	0.618457	0	-24.9062	-10.1729	0	0	129	-2.77553	2	-2.01786	-0.685865	-1.03428	-6.63034	-0.173818	0	-0.442541	0.265053	-0.765729	CNC(=O)C(C1)=CCC(C=12)=NC(=C2)C(=O)N(C3)CC[C@@H]3Oc4c(Cl)cccc4
50	Abbott 10c phenoxyl 38nM	CONTROL KNOWN	-10.1215	0.806791	-9.68572	0.0128	2.64213	-61.4484	-41.9986	0.681028	-0.0343078	-32.3129	-10.1215	-0.850619	-0.5	132	-2.59188	4	-1.00723	-0.726429	-0.9975	-7.31416	0	0	-0.125	0.291869	-0.43408	CNC(=O)c1c(nccn1)NCC(=O)N(CC2)CCC2Oc3c(Cl)cc(O)c(Cl)c3
51	TC03.27	(skipped for budget)	-10.0774	0.80328	-4.62236	0	2.34514	-49.9533	-32.7594	0.52534	0	-28.137	-10.0774	-0.0784411	0	5	-4.6191	2	-1.61198	-0.346677	-0.7	-7.57898	0	0	-0.4	0.225146	-0.541737	c1ccccc1COc(nccc2)c2C(=O)N(C3)CCC34CCN(CC4)C(=O)c5c(C(F)(F)F)cccc5
52	SetB.34	Y	-10.0162	0.798403	-9.52881	0.0157	1.03501	-56.7705	-38.8509	0.507258	-0.02572	-29.3221	-10.0162	-0.32	0	27	-3.27769	8	-2.26951	-0.714661	-0.7	-7.2516	-0.192083	0	-0.125	0.217396	-0.611493	CNC(=O)c1cccc(n1)N(CC2)CCN2C(=O)c3c(C(F)(F)F)cccc3
53	TC03.54	(skipped for budget)	-10.0133	0.79817	-4.98434	0	15.0052	-54.3463	-37.4256	0.727455	-0.0364207	-32.4413	-10.0133	0	0	105	-3.8275	8	-1.34396	-0.373826	-0.7	-8.05647	0	0	-0.343958	0.311766	-0.655712	c1cccc(c1C(F)(F)F)OCC2CCN(CC2)C(=O)c3ccc(nn3)OCc4ccccc4
54	SetA.49	(skipped for budget)	-10.0076	0.797715	-7.18181	0	4.87634	-62.3677	-40.9926	0.719005	-0.142839	-33.8108	-10.0076	-0.52	0	178	-1.95963	4	-0.47161	-0.538636	-0.696225	-8.70468	-0.0301927	0.440235	-0.159533	0.308145	-0.274947	CNC(=O)COc1cccc(c12)ccc(n2)C[N@H+](CC3)CC[C@@H]3Oc4c(Cl)cccc4
55	TC03.7	(skipped for budget)	-10.006	0.797588	0.717375	0	3.45129	-42.3358	-50.6793	0.571859	0	-51.3967	-10.006	0	0	75	-4.5026	3	-1.33731	0.0538031	0	-6.59818	0	0	0	0.245083	-0.600228	c1cccc(C(F)(F)F)c1C(=O)N2CCC[C@H]2C3CCN(CC3)C(=O)c4ccc(nc4)OCc5ccccc5
56	SetB.72	(skipped for budget)	-10.0005	0.79715	-6.49266	0	2.22564	-48.7916	-35.6972	0.669003	0	-29.2046	-10.0005	0	0	99	-3.54411	5	-1.70763	-0.486949	-0.7	-7.54513	-0.0952904	0	-0.203537	0.286715	-1.20328	CNC(=O)c1cc(cnc1)OCC2CCN(CC2)C(=O)c3c(C(F)(F)F)cccc3
57	SetB.28	(skipped for budget)	-9.98448	0.795871	-4.32317	0	1.61141	-40.166	-34.6584	0.507258	0	-30.3353	-9.98448	-0.125316	0	28	-3.5324	20	-2.53381	-0.324238	-0.7	-7.23996	-0.192083	0	0	0.217396	-0.440422	CNC(=O)c1ccc(cn1)N(CC2)CCN2C(=O)c3c(C(F)(F)F)cccc3
58	SetA.50	(skipped for budget)	-9.96419	0.794254	-6.87995	0.0373	2.08368	-49.5956	-38.7954	0.740286	-0.12675	-31.9154	-9.96419	-0.451193	0	142	-3.08545	2	-1.30901	-0.515996	-0.7	-6.6641	-0.300501	0	-0.125	0.317265	-0.4	CNC(=O)c1cccc(n1)N(CC2)CCC2COc3c(Cl)cccc3
59	SetB.23	(skipped for budget)	-9.95603	0.793603	-9.19275	0.12	8.27056	-54.3263	-39.3226	0.504202	-0.0151862	-30.1298	-9.95603	0	0	143	-3.18248	3	-1.14815	-0.689456	-0.7	-7.22101	-0.015208	0	0	0.216086	-1.10336	CNC(=O)c(ccc1)n(c12)cc(n2)CN(CC3)CCN3C(=O)c4c(C(F)(F)F)cccc4
60	SetA.41	(skipped for budget)	-9.95531	0.793546	-4.95646	0.0004	10.2788	-42.9321	-38.5743	0.576027	0	-33.6179	-9.95531	-0.308439	0	37	-3.75473	11	-1.69048	-0.371734	-0.673834	-7.69843	-0.120476	0	-0.225	0.246869	-0.590126	CNC(=O)c(ccn1)n(c12)ncc2C(=O)N(CC3)CCC3Oc4c(Cl)cccc4
61	SetA.103	(skipped for budget)	-9.94723	0.792902	-3.55212	0	1.03756	-52.3318	-37.7898	0.967461	0	-34.2377	-9.94723	-0.254549	0	51	-4.24638	9	-1.5813	-0.266409	-0.7	-7.34344	-0.157097	0	0	0.414626	-0.539924	CNC(=O)COc(ccc1)cc1C(=O)N(C2)CC[C@@H]2COc3c(Cl)cccc3
62	SetA.26	(skipped for budget)	-9.92624	0.791228	-1.54794	0.0192	2.032	-44.4613	-32.6369	0.615583	0	-31.089	-9.92624	0	0	126	-3.22166	1	-1.89689	-0.116095	-0.557341	-7.4114	-0.170381	0	0	0.263821	-1.0028	CNC(=O)C(C1)=CCC(C=12)=NC(=N2)CN(CC3)CCC3Oc4c(Cl)cccc4
63	SetB.17	(skipped for budget)	-9.92067	0.790784	-7.54129	0.0124	10.7441	-65.9866	-45.4015	0.502176	-0.040353	-37.8602	-9.92067	0	0	14	-3.51206	2	-2.05424	-0.565597	-0.581899	-6.22374	-0.0119145	0	0	0.215218	-0.56508	CNC(=O)c(cn1)cn(c12)nc(c2)CN(CC3)CCN3C(=O)c4c(C(F)(F)F)cccc4
64	SetB.59	(skipped for budget)	-9.89256	0.788544	-4.62743	0	6.03224	-59.462	-34.1105	0.633199	-0.0458083	-29.483	-9.89256	0	0	97	-2.57937	42	-2.00081	-0.347058	-1.0826	-8.38321	-0.0519612	0	-0.236735	0.271371	-1.22184	CNC(=O)c1cc(ncc1)NC(=O)C2CCN(CC2)C(=O)c3c(C(F)(F)F)cccc3
65	TC03.11	(skipped for budget)	-9.85538	0.785581	-4.52492	0	11.8453	-54.4724	-33.3901	0.730245	-0.104812	-28.8652	-9.85538	0	0	94	-4.6069	5	-0.527064	-0.339369	-0.7	-7.76798	0	1.5	-0.415072	0.312962	-0.830695	c1ccccc1COc(nc2)ccc2C(=O)N(C3)CCC[C@@H]3COc(c4C(F)(F)F)cccc4
66	TC03.60	(skipped for budget)	-9.82769	0.783373	-0.857288	0	7.08432	-50.8662	-39.5623	0.496305	0	-38.705	-9.82769	0	0	108	-3.70228	3	-0.810298	-0.0642966	0	-6.98639	0	0	-0.646232	0.212702	-0.561881	c1cccc(C(F)(F)F)c1C(=O)N(CC2)CCC23CCN(C3)c4ccc(nn4)OCc5ccccc5
67	SetA.6	(skipped for budget)	-9.82416	0.783092	-6.31445	0	2.72326	-41.6485	-33.5944	0.695116	0	-27.28	-9.82416	0	0	156	-3.14795	2	-1.49037	-0.473584	-0.7	-7.0433	-0.404025	0	-0.175	0.297907	-0.383069	CNC(=O)c(cc1)cc(c12)n(cc2)CCOc3c(Cl)cccc3
68	SetB.35	(skipped for budget)	-9.80978	0.781946	-5.52356	0.016	2.48112	-57.2253	-38.689	0.476185	-0.00283024	-33.1654	-9.80978	0	0	48	-3.47303	7	-2.36831	-0.414267	-0.7	-7.74861	-0.145328	0	-0.15	0.204079	-0.560963	CNC(=O)c1cccc(n1)N(CC2)CCCN2C(=O)c3c(C(F)(F)F)cccc3
69	SetB.74	Y	-9.80834	0.78183	-8.24402	0	10.7899	-36.3019	-40.9226	0.671848	0	-32.6785	-9.80834	0	0	61	-3.32597	1	-2.24726	-0.618302	-0.415461	-9.18814	-0.0985839	0	0	0.287935	-0.215313	CNC(=O)Cc1cc(ccc1)OC2CCN(CC2)C(=O)c3c(C(F)(F)F)cccc3
70	TC03.1	Y	-9.79076	0.780429	-7.07161	0	7.9676	-74.1048	-48.6235	0.641519	-0.0111518	-41.5519	-9.79076	0	0	137	-3.85235	167	-0.807917	-0.530371	-0.290577	-7.28783	0	1.5	-0.37464	0.274937	-0.181966	c1cccc(C(F)(F)F)c1C(=O)N2CCN(CC2)C(=O)c3ccc(nc3)OCc4ccccc4
71	SetB.73	Y	-9.75067	0.777234	-2.37845	0	33.1025	-33.3185	-36.8483	0.59524	-0.0388875	-34.4699	-9.75067	0	0	72	-3.32774	155	-1.58321	-0.178384	0	-6.41599	-0.145339	0	0	0.255103	-1.39421	CNC(=O)c1cc(ccc1)OC2CCN(CC2)C(=O)c3c(C(F)(F)F)cccc3
72	SetB.54	(skipped for budget)	-9.71382	0.774296	-1.27163	0.0573	8.32181	-53.2596	-35.5844	0.543552	0	-34.3128	-9.71382	-0.32	0	149	-2.78556	2	-1.90997	-0.0953726	-0.7	-6.73411	0	0	-0.375	0.232951	-1.36041	C[N-]C(=O)C1=NN=C(C1=2)CC=C(C2)NC(=O)C3CCN(CC3)C(=O)c4c(C(F)(F)F)cccc4
73	SetB.60	(skipped for budget)	-9.69902	0.773116	-2.90813	0	2.61033	-58.7386	-36.8334	0.633199	-0.0477009	-33.9253	-9.69902	0	0	114	-2.90849	2	-2.02009	-0.218109	-0.984588	-6.58135	-0.0519612	0	0	0.271371	-0.981615	CNC(=O)c1cc(ccn1)NC(=O)C2CCN(CC2)C(=O)c3c(C(F)(F)F)cccc3
74	SetB.7	(skipped for budget)	-9.69811	0.773044	-7.20801	0.0027	3.58409	-47.6312	-32.3821	0.507258	-0.0710278	-25.1741	-9.69811	0	0	39	-3.59689	1	-2.06889	-0.540601	-0.7	-7.05686	-0.192083	0	-0.125	0.217396	-0.776474	CNC(=O)c1ccc(nc1)N(CC2)CCN2C(=O)c3c(C(F)(F)F)cccc3
75	Abbott 10g phenoxyl 100nM	CONTROL KNOWN	-9.68318	0.771854	-4.59477	0	8.27425	-57.7966	-38.0158	0.732546	-0.00503415	-33.421	-9.68318	-0.32	0	17	-3.38458	1	-2.7185	-0.344607	-0.7	-7.29225	-0.0452306	0	0	0.313948	-0.850436	CNC(=O)c1c(nccn1)NCC(=O)N(CC2)CCC2Nc(c3C(F)(F)F)cccc3
76	SetA.84	(skipped for budget)	-9.68064	0.771651	-2.36601	0.0094	8.29418	-43.0671	-35.0558	0.697231	-0.126072	-32.6898	-9.68064	-0.472077	0	90	-2.41971	16	-1.88495	-0.177451	-0.7	-6.91825	-0.127063	0	-0.225	0.298813	-0.457687	CNC(=O)C(=C1)CC=C(C1=2)N=C(C2)C(=O)N(C3)CC[C@@H]3COc4c(Cl)cccc4
77	SetB.13	(skipped for budget)	-9.67611	0.77129	-5.6572	0.0137	5.93422	-63.5456	-42.6738	0.504202	0	-37.0166	-9.67611	0	0	67	-3.03013	1	-2.17202	-0.42429	-0.523161	-8.36117	-0.015208	0.4	-0.247289	0.216086	-1.164	CNC(=O)C(CC1)=CC(C=12)=NC(=N2)CN(CC3)CCN3C(=O)c4c(C(F)(F)F)cccc4
78	SetB.71	(skipped for budget)	-9.65051	0.76925	-3.62629	0	4.43701	-53.5841	-38.5609	0.671848	0	-34.9347	-9.65051	0	0	57	-3.78031	3	-1.76786	-0.271972	-0.7	-7.38649	-0.0985839	1	0	0.287935	-0.506719	CNC(=O)c1cc(ccc1)OCC2CCN(CC2)C(=O)c3c(C(F)(F)F)cccc3
79	SetB.16	(skipped for budget)	-9.64782	0.769035	-1.78765	0	15.6272	-24.6924	-22.1778	0.478508	-0.143868	-20.3901	-9.64782	0	0	251	-1.82849	1	-0.996598	-0.134074	-0.402679	-6.33867	0	0	0	0.205075	-0.929654	CNC(=O)c(c1)[nH]c(c12)ccc(c2)C(=O)N(CC3)CCN3C(=O)c4c(C(F)(F)F)cccc4
80	SetA.97	(skipped for budget)	-9.64617	0.768904	-8.9059	0.0004	5.58161	-64.2261	-44.3071	0.691233	-0.0622135	-35.4012	-9.64617	-0.210176	0	177	-2.65463	2	-1.87727	-0.667942	-1.33	-7.99443	-0.120476	0	-0.153652	0.296243	-0.331673	CNC(=O)c(ccn1)n(c12)ncc2C(=O)N(C3)CC[C@@H]3COc4c(Cl)cccc4
81	SetA.17	(skipped for budget)	-9.63964	0.768384	-4.01396	0	9.87056	-48.1406	-32.0645	0.694031	-0.0502416	-28.0505	-9.63964	-0.15933	0	200	-2.16194	17	-0.718645	-0.301047	0	-6.30637	-0.12356	0	-0.225	0.297442	-0.293052	CNC(=O)Cn(cc1)c(c12)ccc(c2)C[N@H+](CC3)CC[C@@H]3Oc4c(Cl)cccc4
82	SetA.99	(skipped for budget)	-9.60797	0.765859	-9.67377	0	11.1001	-63.378	-47.2837	0.691233	-0.0158986	-37.6099	-9.60797	-0.32	0	189	-2.08014	1	-1.25759	-0.725532	-1.33	-6.66929	-0.120476	0	0	0.296243	-0.421836	CNC(=O)c1cnn(c12)c(ccn2)C(=O)N(C3)CC[C@@H]3COc4c(Cl)cccc4
83	SetA.32	(skipped for budget)	-9.57509	0.763238	-7.27383	0.1839	2.25776	-50.5516	-39.2559	0.612848	-0.117843	-31.9821	-9.57509	-0.269093	0	77	-3.12957	11	-1.93461	-0.545537	-0.634424	-7.92261	-0.167088	0	0	0.262649	-0.821398	CNC(=O)c(cc1)cn(c12)c(nn2)CN(CC3)CCC3Oc4c(Cl)cccc4
84	SetA.46	(skipped for budget)	-9.56736	0.762622	-6.13487	0	5.24784	-58.9239	-41.6226	0.846528	-0.0418652	-35.4877	-9.56736	-0.00498854	0	111	-3.92599	3	-1.32159	-0.460115	-0.127879	-7.04241	-0.157097	0	0	0.362798	-0.262454	CNC(=O)COc(ccc1)cc1C(=O)N(CC2)CCC2Oc3c(Cl)cccc3
85	SetB.14	(skipped for budget)	-9.53709	0.760209	-4.03756	0.0124	17.4756	-55.409	-37.7481	0.440893	-0.0230569	-33.7106	-9.53709	0	0	89	-3.07279	3	-1.76361	-0.302817	-0.7	-6.72889	0	0.4	0	0.188954	-1.08082	CNC(=O)c(cn1)c(=O)n(c12)cc(s2)CN(CC3)CCN3C(=O)c4c(C(F)(F)F)cccc4
86	SetA.9	(skipped for budget)	-9.5334	0.759915	-10.0644	0	3.24717	-60.7963	-48.3193	0.694031	-0.0921914	-38.2549	-9.5334	-0.2	0	113	-2.43383	1	-1.31405	-0.754831	-0.80821	-7.19878	-0.12356	0	-0.150005	0.297442	-0.265339	CNC(=O)Cn(cc1)c(c12)cccc2C[N@H+](CC3)CC[C@@H]3Oc4c(Cl)cccc4
87	SetA.60	(skipped for budget)	-9.51031	0.758074	-5.06522	0	7.29377	-40.2876	-40.2599	0.586133	-0.0285307	-35.1947	-9.51031	0	0	100	-3.41	7	-1.34928	-0.379892	-0.60593	-5.9186	-0.133707	0	0	0.2512	-0.443199	CNC(=O)c1ccc(nc1)S(=O)(=O)N(C2)CCC[C@@H]2Oc3c(Cl)cccc3
88	SetB.2	(skipped for budget)	-9.48588	0.756127	-5.63357	0.2337	4.65735	-45.6089	-44.7088	0.54772	-0.362763	-39.0752	-9.48588	-0.342458	0	184	-2.59773	2	-0.996114	-0.422517	-1.24384	-6.81825	0	0	-0.362653	0.234737	-0.773005	CNC(=O)c1cc(ccc1)NS(=O)(=O)N(CC2)CCN2C(=O)c3c(C(F)(F)F)cccc3
89	SetB.40	(skipped for budget)	-9.45534	0.753692	-9.15355	0	9.0978	-45.1235	-41.209	0.50497	0	-32.0555	-9.45534	0	0	41	-3.39141	1	-2.52707	-0.686516	-0.81575	-7.09974	-0.18879	0.4	0	0.216416	-0.562442	CNC(=O)c1cnc(cn1)N(CC2)CCN2C(=O)c3c(C(F)(F)F)cccc3
90	SetB.70	(skipped for budget)	-9.4551	0.753674	-0.732254	0	6.1979	-42.0736	-27.8678	0.59264	-0.021046	-27.1356	-9.4551	0	0	242	-2.17073	1	-1.18881	-0.0549191	-0.585351	-7.39638	-0.142046	0	0	0.253989	-0.827033	CNC(=O)c1cc(cnc1)OC2CCN(CC2)C(=O)c3c(C(F)(F)F)cccc3
91	SetA.90	(skipped for budget)	-9.45011	0.753276	-6.38939	0.4426	3.95897	-50.8441	-44.4301	0.656476	0	-38.0407	-9.45011	0	0	117	-3.26566	4	-1.76046	-0.479205	-0.46039	-7.69262	-0.217137	0	0	0.281347	-0.178347	CNC(=O)c(c1)ccn(c12)cc(n2)CN(C3)CC[C@@H]3Oc4c(Cl)cccc4
92	SetB.5	(skipped for budget)	-9.45004	0.75327	-3.91859	0.0438	9.70462	-35.3888	-31.4356	0.574111	-0.0137459	-27.517	-9.45004	0	0	196	-2.68417	1	-1.24886	-0.293895	-0.22478	-7.16605	0	0	-0.25	0.246048	-0.234795	CNC(=O)Cn(cc1)c(c12)cccc2CN(CC3)CCN3C(=O)c4c(C(F)(F)F)cccc4
93	SetA.101	(skipped for budget)	-9.44743	0.753062	-4.14873	0	9.17965	-58.4868	-44.2658	0.963201	-0.11612	-40.1171	-9.44743	-0.0693466	0	109	-3.65919	13	-1.28133	-0.311155	-0.518811	-8.34733	-0.153803	0	0	0.412801	-0.710412	CNC(=O)COc(cnc1)cc1C(=O)N(C2)CC[C@@H]2COc3c(Cl)cccc3
94	TC03.9	(skipped for budget)	-9.40373	0.749579	-0.10469	0	4.43971	-41.0037	-41.689	0.52534	-0.196821	-41.5843	-9.40373	0	0	165	-3.01983	1	-0.782292	-0.00785177	0	-8.35033	0	1.5	-0.63286	0.225146	-1.14084	c1cccc(C(F)(F)F)c1C(=O)N(C2)CCC23CCN(CC3)C(=O)c4ccc(nc4)OCc5ccccc5
95	TC03.55	(skipped for budget)	-9.37963	0.747658	-2.25415	0	3.05188	-55.7965	-46.2031	0.523521	-0.0256733	-43.949	-9.37963	0	0	82	-3.66542	25	-0.869438	-0.169061	-0.152862	-7.76998	0	1	-0.319056	0.224366	-0.876662	c1ccccc1COc(cn2)ncc2C(=O)N(C3)CCC34CCN(CC4)C(=O)c5c(C(F)(F)F)cccc5
96	SetA.92	(skipped for budget)	-9.36587	0.746561	-1.4126	0.4032	5.40184	-60.338	-40.9539	0.656476	-0.0493649	-39.5413	-9.36587	-0.130954	0	64	-4.23371	8	-1.70261	-0.105945	-0.380876	-7.10221	-0.217137	0	-0.125	0.281347	-0.400589	CNC(=O)c1cccn(c12)cc(n2)CN(C3)CC[C@@H]3Oc4c(Cl)cccc4
97	SetA.68	Y	-9.33867	0.744393	-3.44004	0	1.74221	-53.3528	-37.4526	0.618394	-0.162646	-34.0125	-9.33867	-0.286032	0	158	-2.55425	9	-1.12611	-0.258003	-0.7	-6.45624	-0.173743	0	-0.175	0.265026	-0.194739	CNC(=O)c1cc(c[nH]1)S(=O)(=O)N(CC2)CCC2Oc3c(Cl)cccc3
98	SetA.35	(skipped for budget)	-9.32716	0.743476	-3.91212	0	8.45047	-29.2004	-36.2038	0.69144	0	-32.2917	-9.32716	0	0	187	-2.93836	14	-1.8689	-0.293409	-0.7	-7.23307	-0.400732	0	-0.425	0.296331	-0.348116	CNC(=O)c(cc1)nc(c12)n(cc2)CCOc3c(Cl)cccc3
99	SetA.69	Y	-9.25413	0.737654	-5.03769	0	0.287597	-53.8865	-37.3557	0.62688	0	-32.318	-9.25413	-0.32	0	134	-3.0597	4	-1.59998	-0.377827	-0.0897924	-9.06142	-0.183756	0	-0.175	0.268663	-0.46335	CNC(=O)c1cc(ccc1)S(=O)(=O)N(C2)CC[C@@H]2Oc3c(Cl)cccc3
100	TC03.2	(skipped for budget)	-9.24766	0.737139	-5.11022	0	8.89473	-70.2631	-47.9205	0.607933	0	-42.8103	-9.24766	0	0	53	-4.72357	1	-1.37798	-0.383267	-0.121796	-6.71395	0	1.5	-0.286798	0.260543	-0.154919	c1cccc(C(F)(F)F)c1C(=O)N2CCCN(CC2)C(=O)c3ccc(nc3)OCc4ccccc4
101	SetA.2	(skipped for budget)	-9.23228	0.735913	-6.97038	0.2173	7.06211	-48.0373	-40.3138	0.661879	-0.0262103	-33.3434	-9.23228	-0.608	0	139	-2.57062	8	-1.08654	-0.522778	-0.7	-7.14271	-0.0869521	0	0	0.283663	-0.492268	CNC(=O)c1cc(ccc1)NS(=O)(=O)N(CC2)CCC2Oc3c(Cl)cccc3
102	SetA.67	(skipped for budget)	-9.22366	0.735225	-5.58518	0	2.35722	-54.1681	-38.3979	0.615649	-0.151365	-32.8127	-9.22366	-0.0875709	0	234	-2.00031	6	-1.19867	-0.418889	0	-7.0547	-0.17046	0	-0.2	0.26385	-0.55545	CNC(=O)c1cc(oc1)S(=O)(=O)N(CC2)CCC2Oc3c(Cl)cccc3
103	SetA.31	(skipped for budget)	-9.16845	0.730825	-6.26662	0.145	6.99829	-45.5098	-38.578	0.610077	-0.0577405	-32.3113	-9.16845	-0.0669561	0	192	-1.88241	8	-0.937871	-0.469996	-0.388944	-6.72914	-0.163728	0	-0.175	0.261462	-0.177548	CNC(=O)c(cn1)cn(c12)nc(c2)C[N@H+](CC3)CC[C@@H]3Oc4c(Cl)cccc4
104	SetB.20	(skipped for budget)	-9.14832	0.72922	-3.15439	0.0407	4.81362	-26.6155	-32.8128	0.504202	-0.020349	-29.6584	-9.14832	-0.0505295	0	26	-3.54325	6	-2.45698	-0.236579	-0.372534	-7.51603	-0.015208	0	0	0.216086	-1.01094	CNC(=O)c1cccn(c12)cc(n2)CN(CC3)CCN3C(=O)c4c(C(F)(F)F)cccc4
105	TC03.6	Y	-9.12358	0.727248	-5.36525	0	8.07778	-43.2945	-49.2654	0.581233	0	-43.9001	-9.12358	0	0	140	-3.99059	13	-0.983982	-0.402394	-0.655213	-6.64769	0	0	0	0.2491	-0.247607	c1cccc(C(F)(F)F)c1C(=O)N(C2)C[C@H]([C@@H]23)CN(C3)C(=O)c4ccc(nc4)OCc5ccccc5
106	SetB.67	(skipped for budget)	-9.06004	0.722183	-5.07147	0	2.2853	-42.9151	-39.3189	0.714288	-0.136775	-34.2474	-9.06004	-0.111575	0	92	-3.03781	7	-1.7245	-0.38036	-0.513563	-6.27409	-0.145339	0	-0.225	0.306123	-0.454212	CNC(=O)c1ccc(cc1)OC[C@H]2CCN(C2)C(=O)c3c(C(F)(F)F)cccc3
107	SetA.100 control (400nM)	CONTROL KNOWN	-9.03475	0.720167	-6.17224	0	5.95755	-53.4853	-31.0119	0.898129	0	-24.8397	-9.03475	-0.32	0	45	-3.6169	2	-1.69664	-0.462918	-0.71656	-8.2666	-0.200558	0	-0.15	0.384912	-0.615539	CNC(=O)COc(cnc1)cc1C(=O)N(C2)CC[C@@H]2Oc3c(Cl)cccc3
108	TC03.52	(skipped for budget)	-9.01383	0.718499	-0.993081	0	9.66974	-30.1132	-36.1063	0.550264	-0.0181293	-35.1133	-9.01383	0	0	256	-2.41472	6	-0.473851	-0.0744811	-0.479024	-6.77528	0	1.5	-0.276882	0.235827	-0.65267	c1cccc(C(F)(F)F)c1C(=O)N2[C@H](CC[C@H]23)CN(CC3)C(=O)c4ccc(nn4)OCc5ccccc5
109	SetA.88	(skipped for budget)	-9.00731	0.71798	-2.66412	0.1304	4.10441	-45.7697	-36.3047	0.650411	-0.0656242	-33.6406	-9.00731	-0.0474375	0	176	-2.35827	90	-0.963342	-0.199809	-0.7	-7.43657	-0.210483	0	0	0.278748	-0.400488	CNC(=O)c(cn1)cn(c12)nc(c2)C[N@@H+](C3)CC[C@@H]3Oc4c(Cl)cccc4
110	TC03.16	Y	-8.99879	0.717301	-6.16182	0	1.18232	-59.6851	-52.6915	0.692192	-0.0334846	-46.5297	-8.99879	0	0	163	-3.53981	14	-0.644	-0.462136	-0.611225	-7.32694	0	0	0	0.296654	-0.144084	c1cccc(C(F)(F)F)c1C(=O)N2CCN(CC2)C(=O)Nc3ccc(nc3)OCc4ccccc4
111	SetA.77	(skipped for budget)	-8.99467	0.716972	-4.5396	0.0005	3.23672	-59.1707	-41.4959	0.612848	0	-36.9563	-8.99467	-0.223553	0	79	-3.40307	3	-2.10529	-0.34047	-0.691699	-6.70684	-0.167088	0.8	0	0.262649	-0.880812	CNC(=O)c(c1)n(C)c(c12)ncnc2N(C3)CC[C@@H]3COc4c(Cl)cccc4
112	SetA.59	Y	-8.99005	0.716604	-3.96197	0	12.0243	-49.646	-36.3804	0.62407	-0.0280713	-32.4184	-8.99005	0	0	205	-2.37754	2	-1.20465	-0.297148	-0.928974	-7.14449	-0.180463	0	0	0.267458	-0.144078	CNC(=O)c1ccc(nc1)S(=O)(=O)N(C2)CC[C@@H]2Oc3c(Cl)cccc3
113	SetA.64	(skipped for budget)	-8.96	0.714209	-5.34339	0	1.66489	-54.6994	-39.6207	0.573345	-0.0843111	-34.2773	-8.96	0	0	227	-2.31531	8	-1.0217	-0.400755	0	-6.13653	-0.116905	0	0	0.245719	-0.543563	CNC(=O)c1cc(sc1)S(=O)(=O)N(CC2)CCC2Oc3c(Cl)cccc3
114	SetA.85	(skipped for budget)	-8.95432	0.713756	-5.50613	0	4.23767	-49.9796	-34.6136	0.618457	-0.0675552	-29.1075	-8.95432	-0.225631	0	214	-2.26221	1	-0.940189	-0.41296	-0.7	-5.82169	-0.173818	0	-0.15	0.265053	-0.646062	CNC(=O)c(c1)[nH]c(c12)ccc(c2)C(=O)N(C3)CC[C@@H]3Oc4c(Cl)cccc4
115	SetA.16	(skipped for budget)	-8.92819	0.711673	-13.6991	0.0041	4.06936	-59.5984	-41.1507	0.613791	-0.0330015	-27.4516	-8.92819	-0.0939776	0	179	-2.33531	2	-1.05886	-1.02743	-1.22403	-7.23925	-0.0268992	0	0	0.263053	-0.124692	c1cccc(c12)n(CC(=O)NC)c(nc2=O)C[N@H+](CC3)CC[C@@H]3Oc4c(Cl)cccc4
116	SetA.15	(skipped for budget)	-8.8716	0.707163	-1.93966	0	3.05043	-48.4325	-33.6317	0.907604	-0.104565	-31.6921	-8.8716	-0.210584	0	212	-2.01456	3	-1.50836	-0.145475	0	-8.48849	-0.430765	0	-0.225	0.388973	-0.220085	CNC(=O)c1ccc(=O)n(c1)CCCOc2c(Cl)cccc2
117	TC03.58	(skipped for budget)	-8.86676	0.706776	-2.28612	0	10.7788	-32.8388	-40.4768	0.523521	0	-38.1907	-8.86676	0	0	162	-3.61672	1	-1.20445	-0.171459	0	-5.98601	0	1.5	0	0.224366	-0.93117	c1ccccc1COc(nn2)ccc2C(=O)N(C3)CCC34CCN(CC4)C(=O)c5c(C(F)(F)F)cccc5
118	SetB.66	Y	-8.84515	0.705054	-4.78571	0	4.92577	-51.238	-29.6678	0.59524	-0.0932368	-24.8821	-8.84515	-0.179568	0	106	-3.05562	2	-1.46517	-0.358928	-0.697166	-6.24308	-0.145339	0	-0.175	0.255103	-0.737807	CNC(=O)c1ccc(cc1)OC2CCN(CC2)C(=O)c3c(C(F)(F)F)cccc3
119	TC03.4	(skipped for budget)	-8.81981	0.703034
120	SetA.98	(skipped for budget)	-8.80441	0.701807	-1.51461	0	3.79609	-53.1115	-34.1516	0.612967	-0.116032	-32.637	-8.80441	-0.0143224	0	186	-2.54603	12	-1.27685	-0.113596	-1.10466	-5.31037	-0.167231	0.4	0	0.2627	-0.838547	CNC(=O)c1cnn(c12)c(ccn2)C(=O)N(C3)CC[C@@H]3Oc4c(Cl)cccc4
121	SetB.58	(skipped for budget)	-8.79558	0.701103	-8.84484	0	52.4095	-12.703	-35.6548	0.633199	-0.11258	-26.81	-8.79558	0	0	258	-1.78618	1	-1.05343	-0.663363	-1.63115	-7.04154	-0.0519612	0	-0.20649	0.271371	-0.203617	CNC(=O)c1cc(cnc1)NC(=O)[C@H]2CCCN(C2)C(=O)c3c(C(F)(F)F)cccc3
122	SetA.44	(skipped for budget)	-8.79435	0.701004	-3.70597	0	3.49119	-27.2306	-37.9132	0.635638	0	-34.2072	-8.79435	-0.108734	0	107	-3.56688	19	-1.51523	-0.277948	-0.252841	-6.26963	-0.347257	0	0	0.272416	-0.147173	CNC(=O)c1ccc(cn1)N(CC2)CCC2Oc3c(Cl)cccc3
123	SetA.86	(skipped for budget)	-8.79292	0.700891	-6.58045	0.0984	3.14864	-59.0055	-42.7557	0.697231	-0.167965	-36.1752	-8.79292	-0.20912	0	201	-2.62772	2	-0.895567	-0.493534	-0.7	-7.08423	-0.127063	0	-0.149382	0.298813	-0.352121	CNC(=O)C(C1)=NC(C=12)=CC=C(C2)C(=O)N3CCC[C@H]3COc4c(Cl)cccc4
124	SetA.21	(skipped for budget)	-8.76935	0.699012	1.09359	0	5.43629	-61.9397	-36.5404	0.799405	0	-37.634	-8.76935	-0.32	0	118	-2.94751	5	-1.47839	0.0820196	-0.00545231	-6.58244	-0.113767	0	0	0.342602	-0.99052	c1cccc(Cl)c1OCC(=O)N2CCC[C@H]2C(=O)Nc(ccc3)cc3C(=O)NC
125	Merck Inhibitor <100 nM	CONTROL KNOWN	-8.7639	0.698578	-5.78475	0.0012	2.13493	-62.5666	-45.4204	0.464006	0	-39.6357	-8.7639	-0.16	0	50	-2.92654	6	-1.9239	-0.433856	-0.35	-7.05106	0	0	0	0.19886	-0.596472	[O-]C(=O)Cn(n1)nnc1-c2cc(no2)N(CC3)CCC3Oc4c(Br)ccc(F)c4
126	SetA.74	(skipped for budget)	-8.75375	0.697769	-3.98557	0	0.462936	-51.2609	-35.0948	0.798594	-0.0839116	-31.1092	-8.75375	-0.251271	0	169	-2.83489	2	-1.50686	-0.298918	-0.0830031	-6.85605	-0.35055	0	-0.210383	0.342254	-0.102096	CNC(=O)c1ccc(cc1)N(C2)CC[C@@H]2COc3c(Cl)cccc3
127	SetA.65	(skipped for budget)	-8.73431	0.696219	-3.05997	0	0.820004	-54.0665	-37.5929	0.573345	-0.0634461	-34.5329	-8.73431	0	0	254	-1.71701	17	-0.926703	-0.229498	-0.485083	-6.08338	-0.116905	0	0	0.245719	-0.292494	CNC(=O)c1cc(cs1)S(=O)(=O)N(CC2)CCC2Oc3c(Cl)cccc3
128	SetA.30	(skipped for budget)	-8.71271	0.694497	-2.15232	0	3.80354	-39.5001	-29.9289	0.639006	-0.0126573	-27.7766	-8.71271	-0.32	0	180	-2.38845	3	-1.37074	-0.161424	-0.680799	-5.69482	-0.350683	0	-0.175	0.27386	-0.535282	CNC(=O)c(c1)cnc(c12)n(nc2C)CCOc3c(Cl)cccc3
129	SetA.51	(skipped for budget)	-8.67725	0.69167	-9.94354	0	5.97716	-50.7087	-43.1137	0.624012	0	-33.1701	-8.67725	0	0	95	-4.43419	1	-1.61976	-0.745766	-1.3237	-6.6617	-0.180394	0	0	0.267434	0	n1cccc(c12)cc(cc2C(=O)NC)N(C3)CC[C@@H]3COc4c(Cl)cccc4
130	SetB.37	(skipped for budget)	-8.66971	0.691069	0.917393	0	4.00969	-45.9754	-29.7263	0.385824	-0.00443674	-30.6437	-8.66971	0	0	220	-3.5667	14	-1.11192	0.0688045	0	-6.26466	0	0	0	0.165353	-1.24217	n1cccc(c12)cc(cc2C(=O)NC)N(CC3)CCCN3C(=O)c4c(C(F)(F)F)cccc4
131	SetA.10	(skipped for budget)	-8.62628	0.687608	-5.09856	0.0027	2.82278	-32.9962	-30.6866	0.638875	-0.0300686	-25.588	-8.62628	0	0	194	-3.13106	1	-1.3238	-0.382392	-0.7	-6.17148	-0.35055	0	0	0.273804	-0.202477	CNC(=O)c1ccc(cc1)N(CC2)CCC2Oc3c(Cl)cccc3
132	SetB.61	Y	-8.61577	0.68677	-3.71862	0	6.25343	-41.8074	-30.1998	0.519144	-0.124057	-26.4812	-8.61577	-0.294618	0	248	-2.10705	4	-0.673333	-0.278896	-0.7	-6.51363	0	0	-0.182153	0.22249	-0.505733	c1cccc(c12)nc(C(=O)NC)cc2NC(=O)C3CCN(CC3)C(=O)c4c(C(F)(F)F)cccc4
133	TC03.63	(skipped for budget)	-8.52734	0.679721	-5.10026	0.0068	9.41933	-37.2012	-34.5117	0.380293	-0.0734845	-29.4115	-8.52734	0	0	243	-2.70859	3	-0.246986	-0.38252	-0.618677	-6.86263	0	0	0	0.162983	-0.175496	c1cccc(C(F)(F)F)c1C(=O)N(CC2)CCC2[C@@H]3CCCN3c4[nH+]nc(c(c45)cccc5)OCc6ccccc6
134	SetB.6	(skipped for budget)	-8.52065	0.679188	1.45126	0	9.0281	-33.4733	-28.8507	0.509561	-0.0169809	-30.3019	-8.52065	0	0	35	-3.83586	1	-2.07473	0.108845	0	-6.77915	-0.195377	0	0	0.218383	-0.78987	CNC(=O)c1ccc(cc1)N(CC2)CCN2C(=O)c3c(C(F)(F)F)cccc3
135	SetB.24	(skipped for budget)	-8.49946	0.677499	-8.43204	0.001	3.29731	-52.9831	-42.2076	0.502176	-0.000823768	-33.7755	-8.49946	0	0	153	-2.939	65	-1.31674	-0.632403	-0.7	-6.94083	-0.0119145	1.4	0	0.215218	-0.991208	CNC(=O)c1nccn(c12)cc(n2)CN(CC3)CCN3C(=O)c4c(C(F)(F)F)cccc4
136	SetB.43	(skipped for budget)	-8.49874	0.677442	-0.583559	0.0314	9.87281	-55.6329	-37.8714	0.732556	-0.0797658	-37.2879	-8.49874	0	0	42	-3.8291	4	-1.3936	-0.0437669	0	-6.19171	-0.0452416	0.4	0	0.313953	-1.18286	CNC(=O)COc(cn1)ccc1CN(CC2)CCN2C(=O)c3c(C(F)(F)F)cccc3
137	SetA.73	(skipped for budget)	-8.4937	0.67704	-3.57862	0	4.92343	-47.9798	-33.9043	0.687647	-0.0119031	-30.3257	-8.4937	-0.0905925	0	198	-3.13887	2	-1.25835	-0.268397	-0.626784	-5.89038	-0.397305	0	-0.25	0.294706	-0.0542135	CNC(=O)c1ccc(cc1)N(C2)CC[C@@H]2Oc3c(Cl)cccc3
138	SetB.38	(skipped for budget)	-8.49221	0.67692	-2.80811	0	5.5295	-44.0185	-35.6099	0.476185	-0.225907	-32.8018	-8.49221	-0.0891988	0	250	-1.85126	8	-0.89725	-0.210608	-0.324441	-6.53814	-0.145328	0	-0.695177	0.204079	-0.430347	CNC(=O)c1cc(ncc1)N(CC2)CCCN2C(=O)c3c(C(F)(F)F)cccc3
139	TC03.28	(skipped for budget)	-8.48003	0.67595	-4.32011	0	0.882381	-58.7236	-47.3385	0.52534	-0.0190317	-43.0184	-8.48003	0	0	210	-2.70149	5	-0.726447	-0.324008	0	-7.26207	0	0	-0.153079	0.225146	-0.71002	c1cccc(C(F)(F)F)c1C(=O)N(C2)CCC23CCN(CC3)C(=O)c4c(nccc4)OCc5ccccc5
140	SetA.56	(skipped for budget)	-8.47133	0.675256	0.246303	0.0034	4.53259	-48.6348	-31.245	0.740286	0	-31.4913	-8.47133	0	0	164	-3.44489	9	-1.55763	0.0184727	0	-6.18528	-0.300501	0	0	0.317265	-0.244492	CNC(=O)c1cc(cnc1)N(CC2)CCC2COc3c(Cl)cccc3
141	SetB.32	(skipped for budget)	-8.45358	0.673842	-5.93249	0	2.2573	-39.0479	-42.812	0.69178	-0.143675	-36.8795	-8.45358	-0.32	0	101	-2.66406	4	-1.49224	-0.444937	-0.255434	-6.24399	0	0	-0.263762	0.296477	-0.716863	CNC(=O)COc(cnc1)cc1C(=O)N(CC2)CCN2C(=O)c3c(C(F)(F)F)cccc3
142	SetA.91	(skipped for budget)	-8.45155	0.67368	-14.438	0.0792	6.38067	-60.9271	-42.687	0.735352	0	-28.2491	-8.45155	0	0	170	-2.41483	46	-1.36591	-1.08285	-0.9975	-5.62059	-0.167021	1.00102	-0.15	0.315151	-0.126369	CNC(=O)c(c1)ccn(c12)cc(n2)C[N@H+](C3)CC[C@@H]3COc4c(Cl)cccc4
143	SetA.11	(skipped for budget)	-8.4136	0.670655	-8.05925	0	2.68774	-56.8079	-37.986	0.78105	-0.0382304	-29.9267	-8.4136	-0.285173	0	168	-2.48374	10	-1.50073	-0.604444	-0.7	-5.64019	-0.474227	0	-0.190264	0.334736	-0.158814	CNC(=O)c1ccc(=O)n(n1)CCOc2c(Cl)cccc2
144	SetA.61	Y	-8.38985	0.668762	-6.39979	0	4.95879	-57.281	-39.3048	0.62407	-0.0214297	-32.905	-8.38985	0	0	216	-2.33021	1	-1.22541	-0.479984	-0.7	-4.78109	-0.180463	0	-0.319737	0.267458	-0.336936	CNC(=O)c1ccc(cn1)S(=O)(=O)N(C2)CC[C@@H]2Oc3c(Cl)cccc3
145	SetA.27	(skipped for budget)	-8.3542	0.66592	-14.3673	0.145	3.27485	-38.7986	-44.4531	0.528722	-0.0513798	-30.0858	-8.3542	-0.117167	0	232	-1.81769	34	-0.529115	-1.07755	-1.6633	-5.60918	-0.0535587	0	-0.206985	0.226595	0	CNC(=O)c(cn1)c(=O)n(c12)cc(s2)C[N@H+](CC3)CC[C@@H]3Oc4c(Cl)cccc4
146	SetA.93	(skipped for budget)	-8.33109	0.664078	-11.8957	0.0699	1.28326	-64.9516	-46.8093	0.735352	-0.0831596	-34.9135	-8.33109	0	-0.5	127	-2.09223	119	-1.81404	-0.892179	-0.789416	-5.51233	-0.167021	0	0	0.315151	0	CNC(=O)c1cccn(c12)cc(n2)C[N@H+](C3)CC[C@@H]3COc4c(Cl)cccc4
147	SetA.55	(skipped for budget)	-8.29164	0.660933	-6.98576	0	7.75883	-50.6562	-36.6411	0.794547	-0.131015	-29.6553	-8.29164	-0.0602748	0	228	-2.7346	1	-1.09977	-0.523932	-1.24864	-5.6011	-0.347257	0	0	0.34052	0	CNC(=O)c1cc(ncc1)N(C2)CC[C@@H]2COc3c(Cl)cccc3
148	SetA.24	(skipped for budget)	-8.27779	0.659829	-5.8502	0	0.902377	-54.1379	-40.996	0.846528	0	-35.1458	-8.27779	-0.0842768	-0.5	65	-3.80624	3	-1.82911	-0.438765	-0.7	-7.63995	-0.157097	0	-0.243625	0.362798	0	CNC(=O)COc(cccc1)c1C(=O)N(CC2)CCC2Oc3c(Cl)cccc3
149	SetB.62	(skipped for budget)	-8.23549	0.656457	0.00568673	0.0416	1.44396	-67.7649	-42.5273	0.549825	0	-42.533	-8.23549	0	0	87	-3.15708	4	-1.85638	0.000426505	0	-5.70197	0	1.5	0	0.235639	-1.33161	CNC(=O)c1cc(ccc1)NS(=O)(=O)C2CCN(CC2)C(=O)c3c(C(F)(F)F)cccc3
150	SetA.25	(skipped for budget)	-8.20549	0.654066	-6.02193	0	9.05263	-44.0508	-33.1872	0.736676	-0.0380739	-27.1653	-8.20549	-0.225944	0	173	-2.39052	1	-1.67246	-0.451644	-0.983266	-6.73888	-0.297208	0.4	-0.225	0.315718	-0.262117	CNC(=O)c1ccnc(n1)N(CC2)CCC2COc3c(Cl)cccc3
151	SetA.8	(skipped for budget)	-8.20363	0.653918	-2.23448	0.0142	2.50188	-49.8428	-35.5917	0.69144	0	-33.3572	-8.20363	0	0	226	-2.09582	1	-1.74046	-0.167586	0	-6.06459	-0.400732	0.4	-0.175	0.296331	-0.417763	CNC(=O)c(c1)ccc(c12)ncn2CCOc3c(Cl)cccc3
152	SetA.43	(skipped for budget)	-8.14717	0.649418	-11.5252	0.016	5.07649	-21.2091	-33.1741	0.522722	-0.184651	-21.6489	-8.14717	0	0	116	-3.14827	20	-1.15073	-0.864391	0	-5.34026	-0.213777	0	-0.228437	0.224024	0	CNC(=O)c1[nH+]c(n(c12)cccc2)N(CC3)CCC3Oc4c(Cl)cccc4
153	SetB.25	(skipped for budget)	-8.13511	0.648456	-5.50702	0.0004	6.8067	-36.6817	-41.5749	0.474774	-0.0672764	-36.0679	-8.13511	0	0	191	-2.19108	4	-2.28683	-0.413027	-0.97221	-5.11146	0	0	-0.261773	0.203475	-0.351312	CNC(=O)c(ccn1)n(c12)ncc2C(=O)N3CCN(CC3)C(=O)c4c(C(F)(F)F)cccc4
154	SetB.12	(skipped for budget)	-8.10745	0.646252	-5.74246	0	6.93719	-21.2118	-22.7656	0.694548	-0.404166	-17.0231	-8.10745	-0.16	0	257	-1.91986	11	-0.613421	-0.430684	-0.994978	-6.15486	-0.00192337	0	-0.29712	0.297663	-1.00074	CNC(=O)COc(cccc1)c1C(=O)N(CC2)CCN2C(=O)c3c(C(F)(F)F)cccc3
155	SetB.4	(skipped for budget)	-8.10054	0.6457	-11.7763	0	6.5362	-20.8752	-37.8414	0.630596	0	-26.0651	-8.10054	-0.0401525	0	122	-2.64444	2	-2.24046	-0.883223	-1.21299	-5.38581	-0.0486676	1.5	0	0.270255	-0.571048	CNC(=O)c1cc(ncc1)NC(=O)N(CC2)CCN2C(=O)c3c(C(F)(F)F)cccc3
156	SetA.52	(skipped for budget)	-8.08673	0.6446	-5.83505	0.0208	0.935027	-57.279	-40.6518	0.794547	0	-34.8167	-8.08673	-0.456018	0	183	-1.94867	18	-1.75226	-0.437629	-1.10063	-5.93228	-0.347257	0	-0.155926	0.34052	0	CNC(=O)c1cccc(n1)N(C2)CC[C@@H]2COc3c(Cl)cccc3
157	SetA.37	(skipped for budget)	-8.06923	0.643205	-2.4004	0.0618	5.57871	-47.9837	-31.001	0.615583	-0.0269767	-28.6006	-8.06923	-0.0850465	0	74	-3.67342	9	-1.68726	-0.18003	-0.15486	-5.12545	-0.170381	0.4	-0.325	0.263821	-0.970499	CNC(=O)C1C=CCC(C=12)=NC(=N2)CN(CC3)CCC3Oc4c(Cl)cccc4
158	SetB.22	(skipped for budget)	-7.9653	0.634921	-2.09217	0.1235	5.30107	-21.9728	-21.4922	0.504202	-0.155344	-19.4	-7.9653	0	0	255	-1.68171	1	-1.49739	-0.156913	-0.583031	-6.8234	-0.015208	0	-0.323637	0.216086	-1.14971	CNC(=O)C1=CCC=C(C1=2)N=C(N2)CN(CC3)CCN3C(=O)c4c(C(F)(F)F)cccc4
159	TC03.15	Y (SP-ONLY)	-7.92185	0.631457
160	SetB.3	(skipped for budget)	-7.89444	0.629272	-3.67589	0	7.55787	-35.1178	-41.15	0.630596	-0.16058	-37.4741	-7.89444	-0.32	0	217	-1.93714	3	-1.13159	-0.275692	-0.422235	-5.5178	-0.0486676	1.5	0	0.270255	-1.0947	CNC(=O)c1cccc(n1)NC(=O)N(CC2)CCN2C(=O)c3c(C(F)(F)F)cccc3
161	SetA.57	(skipped for budget)	-7.86771	0.627141	-6.08091	0.0022	2.66307	-47.9133	-35.4425	0.794547	-0.0931937	-29.3615	-7.86771	-0.397786	0	202	-2.24069	10	-1.34107	-0.456069	-0.887102	-4.75082	-0.347257	0	0	0.34052	0	CNC(=O)c1cc(cnc1)N(C2)CC[C@@H]2COc3c(Cl)cccc3
162	SetB.41	(skipped for budget)	-7.78336	0.620418	-6.88922	0	2.64053	-55.8292	-37.5543	0.482319	-0.0159587	-30.6651	-7.78336	0	0	252	-1.10009	13	-1.46727	-0.516691	-0.684579	-6.42338	0	0	-0.239356	0.206708	-0.798617	CNC(=O)c1ccc(nc1)S(=O)(=O)N(CC2)CCN2C(=O)c3c(C(F)(F)F)cccc3
163	SetA.53	(skipped for budget)	-7.73764	0.616774	-4.70462	0	13.0335	-46.631	-37.8605	0.586081	0	-33.1559	-7.73764	-0.32	-0.5	123	-3.51016	4	-1.52274	-0.352846	0	-5.99379	-0.133639	1	-0.512167	0.251177	-0.066791	n1cccc(c12)cc(cc2C(=O)NC)N(CC3)CCC3COc4c(Cl)cccc4
164	SetA.14	(skipped for budget)	-7.73052	0.616206	-5.11123	0	1.03802	-52.5876	-35.4045	0.902697	0	-30.2933	-7.73052	-0.0739716	0	159	-3.00734	1	-1.89376	-0.383342	-0.104491	-5.90544	-0.427472	0	0	0.38687	-0.2083	CNC(=O)c1ccc(=O)n(n1)CCCOc2c(Cl)cccc2
165	SetB.15	(skipped for budget)	-7.71682	0.615114	-0.158296	0.0098	5.07742	-30.012	-37.1518	0.478508	0	-36.9935	-7.71682	0	0	154	-3.02201	17	-2.12508	-0.0118722	0	-6.50723	0	0	-0.550826	0.205075	-1.00121	CNC(=O)C(=C1)CC=C(C1=2)N=C(C2)C(=O)N3CCN(CC3)C(=O)c4c(C(F)(F)F)cccc4
166	SetA.34	(skipped for budget)	-7.70981	0.614555	-6.97692	0.4122	1.81749	-33.3279	-26.8853	0.612793	-0.100125	-19.9084	-7.70981	0	0	185	-2.79848	142	-1.41701	1.47673	-0.7	-6.3358	-0.167021	0	-0.375	0.262626	-0.699918	CNC(=O)c1cccn(c12)cc(n2)C[N@H+](CC3)CC[C@@H]3Oc4c(Cl)cccc4
167	SetA.71	(skipped for budget)	-7.67857	0.612065	-8.85341	0	4.16987	-56.1404	-47.0531	0.738634	-0.0871436	-38.1997	-7.67857	-0.2	0	32	-2.91186	9	-1.48075	-0.664006	0	-5.91226	-0.170315	1	-0.425	0.316557	-0.4	CNC(=O)Cn(cc1)c(c12)cccc2C[N@@H+](C3)CC[C@@H]3Oc4c(Cl)cccc4
168	SetB.7	Y (SP-ONLY)	-7.57772	0.604026
169	SetA.7	(skipped for budget)	-7.51954	0.599388	-3.92486	0.011	1.43262	-50.505	-36.8577	0.69144	0	-32.9328	-7.51954	-0.12477	0	237	-1.56679	3	-1.90173	-0.294365	0	-5.43049	-0.400732	0.4	0	0.296331	-0.608509	CNC(=O)c(c1)ccc(c12)n(cn2)CCOc3c(Cl)cccc3
170	SetB.11	Y (SP-ONLY)	-7.48924	0.596973
171	SetB.51	(skipped for budget)	-7.439	0.592969	-2.6024	0.0047	0.428833	-28.7352	-32.7568	0.365226	-0.12186	-30.1544	-7.439	-0.0929069	0	247	-2.11315	17	-1.19212	-0.19518	-0.460653	-6.35493	-0.162061	0	0	0.156525	-0.37898	CNC(=O)C(C1)=CCC2=NC(=C3C=12)CCN(C3)C(=O)c4c(C(F)(F)F)cccc4
172	SetA.28	(skipped for budget)	-7.37926	0.588206	-3.17051	0.0095	1.41782	-47.1172	-32.8688	0.581025	-0.217417	-29.6983	-7.37926	-0.14908	0	218	-3.24575	1	-0.649622	-0.237788	-0.783488	-4.85412	-0.127063	1	-0.125	0.249011	0	CNC(=O)C(=C1)CC=C(C1=2)N=C(C2)C(=O)N(CC3)CCC3Oc4c(Cl)cccc4
173	SetB.42	(skipped for budget)	-7.33921	0.585014	-5.9944	0	7.31379	-51.1646	-37.4764	0.482319	0	-31.482	-7.33921	-0.00963089	0	181	-2.49298	1	-2.03443	-0.44958	-0.35	-5.02318	0	0	-0.278184	0.206708	-0.736749	CNC(=O)c1ccc(cn1)S(=O)(=O)N(CC2)CCN2C(=O)c3c(C(F)(F)F)cccc3
174	SetA.4	Y	-7.32127	0.583584	-8.13068	0	2.12579	-49.0775	-37.918	0.773329	0	-29.7874	-7.32127	0	0	112	-3.31441	4	-1.93941	-0.609801	-0.699294	-4.57567	-0.203841	0	-0.2	0.331427	-0.14415	CNC(=O)c1cc(ncc1)NC(=O)N(CC2)CCC2Oc3c(Cl)cccc3
175	TC03.41	Y (SP-ONLY)	-7.18993	0.573115
176	SetB.49	Y (SP-ONLY)	-7.17258	0.571732
177	TC03.48	Y (SP-ONLY)	-7.13945	0.569091
178	SetB.52	Y (SP-ONLY)	-7.12988	0.568329
179	SetB.75	Y	-7.12098	0.567619	-2.75889	0	4.88387	-13.9933	-17.2372	0.65676	0	-14.4783	-7.12098	-0.0356642	0	40	-3.71162	12	-2.16587	-0.206917	-0.952388	-6.49494	0	0	-0.325661	0.281469	-0.447655	CNC(=O)COc(cccc1)c1C(=O)N(CC2)CCCN2C(=O)c3c(C(F)(F)F)cccc3
180	SetA.22	(skipped for budget)	-7.11948	0.5675	-5.07625	0	2.59522	-61.6195	-45.0681	0.854045	0	-39.9919	-7.11948	-0.310433	0	29	-4.35031	8	-1.5442	-0.380719	-0.7	-7.87743	-0.163673	4	-0.153712	0.366019	-0.59246	CNC(=O)c1cc(ccc1)CC(=O)N(C2)CCC[C@@H]2COc3c(Cl)cccc3
181	TC03.21	(skipped for budget)	-7.04131	0.561269	-2.97609	0.1645	2.25988	-71.995	-42.8955	0.69985	-0.00406255	-39.9194	-7.04131	0	0	195	-3.28268	5	-0.275323	-0.223207	0	-5.13367	0	3	-0.570587	0.299936	-0.670025	c1ccccc1COc(nccc2)c2NC(=O)C[N@H+](CC3)CCCN3C(=O)c4c(C(F)(F)F)cccc4
182	SetB.45	(skipped for budget)	-7.00542	0.558408	-5.93381	0	4.2706	-43.4692	-32.8932	0.472768	-0.111161	-26.9593	-7.00542	0	0	240	-1.30202	9	-1.93342	-0.445036	0	-7.57009	0	0	0	0.202615	-0.744685	CNC(=O)c1cc(cs1)S(=O)(=O)N(CC2)CCN2C(=O)c3c(C(F)(F)F)cccc3
183	SetA.70	Y (SP-ONLY)	-6.91618	0.551294
184	SetA.36	(skipped for budget)	-6.79232	0.541421	-5.97292	0.0003	7.72026	-50.2585	-39.3119	0.610086	-0.0344741	-33.3389	-6.79232	0	0	223	-2.09913	9	-0.676199	-0.447969	0	-6.85828	-0.163739	2.5	-0.171423	0.261466	-0.200562	CNC(=O)c(c1)ccc(c12)oc(n2)C[N@H+](CC3)CC[C@@H]3Oc4c(Cl)cccc4
185	SetA.1	Y (SP-ONLY)	-6.77913	0.54037
186	SetA.89	(skipped for budget)	-6.75058	0.538095	-4.4908	0.0982	6.61994	-52.8397	-33.8685	0.732093	-0.132371	-29.3777	-6.75058	-0.239666	0	190	-2.3917	20	-0.807998	-0.33681	-0.7	-4.97727	-0.163728	3	-0.543703	0.313754	-0.461818	CNC(=O)c(cn1)cn(c12)nc(c2)C[N@@H+]3CCC[C@H]3COc4c(Cl)cccc4
187	SetB.44	(skipped for budget)	-6.72818	0.536308	-4.24168	0	5.42509	-41.5614	-40.6219	0.472768	-0.318771	-36.3802	-6.72818	-0.16	0	231	-1.88798	13	-1.04512	-0.318126	0	-6.65865	0	0	-0.268662	0.202615	-0.586354	CNC(=O)c1cc(sc1)S(=O)(=O)N(CC2)CCN2C(=O)c3c(C(F)(F)F)cccc3
188	SetA.76	(skipped for budget)	-6.60658	0.526616	-10.8987	0	3.10181	-62.1483	-44.6617	0.809703	-0.192573	-33.763	-6.60658	-0.16	0	110	-3.34371	18	-0.732764	-0.817403	-0.914579	-7.26136	-0.12356	3	-0.439401	0.347015	0	CNC(=O)Cn(cc1)c(c12)ccc(c2)C[N@H+](C3)CC[C@@H]3COc4c(Cl)cccc4
189	SetA.39	(skipped for budget)	-6.58579	0.524959	-2.4594	0.394	3.67513	-50.4501	-35.8757	0.610077	-0.1	-33.4163	-6.58579	-0.484357	0	174	-1.51106	3	-1.68777	-0.184455	-0.7	-7.10851	-0.163728	3	-0.15	0.261462	-0.387714	CNC(=O)c1nccn(c12)cc(n2)C[N@H+](CC3)CC[C@@H]3Oc4c(Cl)cccc4
190	TC03.66	Y (SP-ONLY)	-6.53222	0.520688
191	SetA.38	(skipped for budget)	-6.49478	0.517704	-3.3596	0.4506	4.38946	-48.0423	-33.383	0.612793	-0.0602541	-30.0234	-6.49478	-0.0991366	0	239	-2.24899	148	-0.840912	-0.25197	-0.7	-7.67646	-0.167021	3	0	0.262626	-0.529899	CNC(=O)c(ccc1)n(c12)cc(n2)C[N@H+](CC3)CC[C@@H]3Oc4c(Cl)cccc4
192	SetA.19	(skipped for budget)	-6.48773	0.517142	-4.67279	0.0035	8.89176	-44.3129	-41.5461	0.902134	-0.0634141	-36.8733	-6.48773	-0.324197	0	188	-1.97923	67	-0.994316	-0.350459	-0.0399842	-6.96339	-0.203775	3	0	0.386629	-0.603682	CNC(=O)c1cc(ccc1)NC(=O)C[N@H+](C2)CC[C@@H]2Oc3c(Cl)cccc3
193	TC03.19	(skipped for budget)	-6.47669	0.516262	-12.0243	0.0986	2.40179	-78.3587	-43.5901	0.772766	-0.0026741	-31.5657	-6.47669	-0.242037	0	171	-2.61057	2	-0.307689	-0.901825	0	-6.53389	0	2.4	0	0.331185	-0.376844	c1ccccc1COc(nccc2)c2NC(=O)C[N@H+](CC3)CC[C@@H]3Oc(c4C(F)(F)F)cccc4
194	SetA.63	(skipped for budget)	-6.37735	0.508344	-10.298	0	3.05301	-46.7444	-41.1905	0.893796	-0.0561143	-30.8925	-6.37735	-0.309756	0	182	-2.31139	2	-0.743976	-0.772353	-0.63211	-7.84391	-0.197055	2.5	-0.125	0.383055	0	CNC(=O)COc(cn1)ccc1C[N@H+](CC2)CC[C@@H]2Oc3c(Cl)cccc3
195	SetA.20	(skipped for budget)	-6.37468	0.508131	-5.33935	0.0272	5.55309	-52.978	-37.2161	0.846441	-0.0709435	-31.8767	-6.37468	0	0	199	-2.67866	32	-0.895476	-0.400451	-0.359756	-6.83309	-0.157019	3.52304	-0.2	0.36276	-0.299348	CNC(=O)c1cc(ccc1)NC(=O)[C@@H]2CCC[N@H+]2CCOc3c(Cl)cccc3
196	SetA.13	(skipped for budget)	-6.21377	0.495305	-4.23938	0.0022	1.97101	-40.3614	-32.9737	0.635638	0	-28.7343	-6.21377	-0.19932	0	119	-3.58872	15	-1.45927	-0.317954	-0.246715	-6.99433	-0.347257	2.4	0	0.272416	-0.141169	CNC(=O)c1ccc(nc1)N(CC2)CCC2Oc3c(Cl)cccc3
197	SetA.82	(skipped for budget)	-6.17194	0.49197	-4.54551	0.1304	6.19456	-59.0014	-37.2519	0.561125	-0.0166776	-32.7064	-6.17194	-0.32	0	155	-2.90144	8	-0.904523	-0.340913	-0.368425	-7.0004	-0.100314	3	-0.177508	0.240482	-0.430925	CNC(=O)c(cn1)c(=O)n(c12)cc(s2)C[N@H+](C3)CC[C@@H]3Oc4c(Cl)cccc4
198	SetA.33	(skipped for budget)	-5.99015	0.47748	-4.19191	0.4506	12.4114	-51.3277	-35.2961	0.612793	-0.0482957	-31.1042	-5.99015	-0.0428391	0	235	-1.84808	145	-0.87629	-0.314393	0	-7.4965	-0.167021	3	-0.15	0.262626	-0.620968	CNC(=O)c(c1)ccn(c12)cc(n2)C[N@H+](CC3)CC[C@@H]3Oc4c(Cl)cccc4
199	SetA.75	(skipped for budget)	-5.96374	0.475375	-4.1921	0	2.61419	-58.7047	-40.362	0.738634	0	-36.1699	-5.96374	0	0	124	-2.77963	4	-1.43802	-0.314407	-0.0980552	-4.86436	-0.170315	3	0	0.316557	-0.201022	CNC(=O)Cn(cc1)c(c12)ccc(c2)C[N@@H+](C3)CC[C@@H]3Oc4c(Cl)cccc4
200	SetB.63	(skipped for budget)	-5.81706	0.463683	-8.72937	0.1233	0.45864	-61.0153	-42.2992	0.574209	-0.138555	-33.5698	-5.81706	-0.32513	0	241	-1.69592	15	-1.25707	-0.654703	-0.776319	-9.50368	0	2.33894	-0.165637	0.24609	-0.941076	CNC(=O)C1=CN=C(C1=2)C=C(CC2)NC(=O)[C@@H]3CCCN3C(=O)c4c(C(F)(F)F)cccc4
201	TC03.22	(skipped for budget)	-5.6943	0.453897	-1.86582	0.0353	7.27781	-75.3593	-46.581	0.815074	-0.00589447	-44.7152	-5.6943	0	0	219	-2.69174	30	-0.202114	1.86006	0	-5.7997	0	3	0	0.349317	-0.4	c1ccccc1COc(nccc2)c2NC(=O)C[N@H+](CC3)CC[C@@H]3COc(c4C(F)(F)F)cccc4
202	TC03.8	Y (SP-ONLY)	-5.58194	0.444941
203	TC03.62	(skipped for budget)	-4.64207	0.370023	-11.0246	0.0094	3.40223	-23.3155	-36.6224	0.414534	-0.0808364	-25.5978	-4.64207	0	0	204	-2.36091	163	-0.385359	-0.826847	-0.0982265	-7.24912	0	3	-0.225	0.177658	0	c1cccc(C(F)(F)F)c1C(=O)N(CC2)CCC23CCN(C3)c4[nH+]nc(c(c45)cccc5)OCc6ccccc6
204	SetA.95	(skipped for budget)	-4.02696	0.320992	-7.43792	0.0107	11.8615	-52.6621	-41.7557	0.732104	0	-34.3178	-4.02696	0	0	197	-2.54908	10	-1.01909	-0.557844	-0.770015	-5.24912	-0.163739	5.4	0	0.313759	0	CNC(=O)c(c1)ccc(c12)oc(n2)C[N@H+](C3)CC[C@@H]3COc4c(Cl)cccc4
