# Supplementary material for: Accelerated bottom-up drug design platform enables the discovery of novel stearoyl-CoA desaturase 1 inhibitors for cancer therapy
Source: Oncotarget. 2017 Oct 6;9(1):3–20. doi: 10.18632/oncotarget.21545 (PMC5787466; doi:10.18632/oncotarget.21545)
Supplement: Supplementary file 4 [file oncotarget-09-3-s004.xlsx]

## Sheet: SupplTable1
	COPLAND LAB 2014 -- QSAR results for designed ligands with SAR707, A939572 guided scaffold manipulation for over twenty actives
		"Design of inhibitors for SCD1 target against multiple cancer targets using a translational approach to integrating and accelerating drug discovery"
	T.R.Caulfield, Ph.D., Mayo Clinic 2014		predicted IC50 data utilized for z-scr matrix
No.	Ligand Name	pIC50 Rank	Rank (expt dose activity & rescue)	Single Point Activity (10μM)	Known IC50	pIC50 (nM)	>500 nM threshold?	mol MW
1	DaiichiSankyo 3 nM*'	1		NA	3	1.87	Y	452.447
2	CVT-12-012 36 nM*''	2		NA	36	13.52	Y	434.417
3	SAR707 8 nM*'''	3		NA	8	14.49	Y	466.462
4	TC03.10	4		No		30.98	Y	537.581
5	TC03.48	5		No		40.83	Y	538.568
6	10b*''''	6		NA	58	52.61	Y	464.318
7	7c*''''	7		NA	51	67.77	Y	419.867
8	TC03.1	8		Not tested		70.96	Y	469.462
9	TC03.100 Blind Control 10-40 nM SAR707	9		NA		72.62	Y	418.897
10	TC03.18	10		No		72.62	Y	519.538
11	10g*''''	11		NA	100	91.42	Y	436.436
12	SetA.70	12		No		91.42	Y	408.899
13	TC03.4	13		Y		104.713	N	456.464
14	TC03.14	14		No		109.91	Y	483.489
15	TC03.42	15	4	Y		126.19	Y	498.504
16	TC03.6	16		No		129.13	Y	495.5
17	TC03.37	17		Y		155.25	Y	539.556
18	Analog3**'	18		NA	107	170.23	Y	443.425
19	SetB.74	19		No		170.23	Y	420.431
20	DaiichiSankyo**''	20		NA	100	178.25	Y	514.626
21	Xenon LCF369**'''	21		NA	120	182.4	Y	465.45
22	TC03.61	22		Y		191	Y	510.558
23	TC03.8	23		No		219.3	Y	523.554
24	SetA.69	24		Y		224.4	Y	394.872
25	MerckFrost MF-152**''''	25		NA	100	240.45	Y	384.375
26	TC03.15	26		Y		246.05	Y	483.489
27	SetB.68	27		No		282.51	Y	392.377
28	SetB.73	28		No		289.09	Y	406.404
29	SetA.61	29		No		302.71	Y	395.86
30	TC03.46	30		No		302.71	Y	483.489
31	SetB.70	31		No		331.92	Y	407.392
32	SetA.4	32	1	Y	7	339.65	Y	388.853
33	A939572***'	33		NA	37	372.42	Y	387.865
34	TC03.16	34	2	Y		381.09	Y	484.477
35	10e*''''	35		NA	470	447.74	Y	405.403
36	TC03.5	36		Y		468.85	Y	470.49
37	TC03.66	37		Y		468.85	Y	523.554
38	TC03.23	38		Y		479.77	Y	526.514
39	SetB.52	39		No		479.77	Y	473.494
40	SetB.61	40		No		550.85	N	484.477
41	TC03.31	41		No		632.46	N	497.516
42	SetB.66	42		No		709.63	N	406.404
43	TC03.53	43		No		726.16	N	524.542
44	Abbott***''	44		NA	400	833.74	N	353.42
45	TC03.47	45		No		853.16	N	533.564
46	SetA.100 Blind Control 400 nM (28c, Abbott ChemBL375265)	46		NA	400	873.03	N	389.838
47	SetB.49	47		No		957.26	N	469.478
48	10a*''''	48		NA	6000	1099.08	N	385.422
49	SetB.11	49	3	Y		1099.08	N	449.429
50	TC03.56	50		N		1177.69	N	483.489
51	SetA.68	51	5	Y (no rescue)		1321.39	N	397.876
52	TC03.41	52		Y		1352.17	N	497.516
53	SetA.1	53		No		1482.62	N	385.852
54	SetB.69	54		No		1482.62	N	420.431
55	SetB.34	55		No		2760.77	N	392.38
56	10h*''''	56		NA	10000	5508.46	N	397.433
57	SetB.75	57		No		5902.42	N	463.456
58	Analog2**'	58		NA	2680	49094.2	N	381.354
59	Analog1**'	59		NA	10000000	166353	N	367.327
	Legend for known active compounds above:
	*' is Ref: Uto et al., BMCL 2009 (DaiichiSankyo 3nM)
	*'' is CV Therapeutics CVT-12-012
	*''' is SAR707
	*'''' is Abbott 7c, 10a, 10b, 10e, 10g, 10h (Liu et al., JMedChem 2007)
	**' is Merck analog 1,2,3 (Powell et al., BMCL2011)
	**'' is DaiichiSankyo 100 nM (Uto et al., EJMC2011)
	**''' is Xenon LCF369 (120 nM)
	**'''' is MerckFrost MF-152
	***' is A939572 (37 nM)
	***'' is Abbott 400 nM (Xin et al., BMCL2008)

## Sheet: Spreadsheet-S1_QSAR_AAAHHR5952_
COPLAND LAB 2014 -- QSAR results for designed ligands with SAR707, A939572 guided scaffold manipulation for over twenty actives
	"Design of inhibitors for SCD1 target against multiple cancer targets using a translational approach to integrating and accelerating drug discovery"
T.R.Caulfield, Ph.D., Mayo Clinic 2014		predicted IC50 data utilized for z-scr matrix		syntheszied and tested and knowns only.
ID No.	2D structure	Ligand Name	Synthesized easily and included?	Above 500 nM threshold?	Known IC50	pIC50 (nM)	phase predicted activity1	volume	Volume Score	Vector Score	Fitness	Align Score	mol MW	Matched Ligand Sites	Num Sites Matched	Phase Ligand ID	SMILES
1		DaiichiSankyo 3nM (Uto et al bmcl2009)	control -- NA	Y	3	1.87	9.03	1308.26	0.47	0.78	1.45	0.82	452.447	A(5) A(-) A(3) H(8) H(-) R(11)	4	79103_4	OCCOc(c(cc1)OC)cc1C(=O)Nc(s2)ncc2Cc(cc3C(F)(F)F)ccc3
2		CV Therapeutics CVT-12-012	control -- NA	Y	36	13.52	8.17	1281.91	0.35	0.8	1.35	0.83	434.417	A(3) A(-) A(2) H(8) H(-) R(10)	4	79103_21	OCC(=O)NCCn1c(=O)c(C)nc(c12)ccc(c2)NCc(cc3C(F)(F)F)ccc3
3		SAR707 8nM	control -- NA	Y	8	14.49	8.14	1396.05	0.43	0.59	1.36	0.79	466.462	A(2) A(4) A(3) H(5) H(7) R(9)	6	79103_7	c1cccc(C(F)(F)F)c1C(=O)N(C2)CC(=C23)CN(C3)c4ccc(nn4)OCc5ccccc5
4		TC03.10	Y	Y		30.98	7.81	1602.96	0.38	0.63	0.92	1.31	537.581	A(4) A(3) A(2) H(5) H(7) R(8)	6	79103_24	c1ccccc1COc(nc2)ccc2C(=O)N3CCC[C@H]3C4CCN(CC4)C(=O)c5c(C(F)(F)F)cccc5
5		TC03.48	Y	Y		40.83	7.69	1590.87	0.38	0.81	1.27	1.11	538.568	A(2) A(5) A(3) H(6) H(8) R(11)	6	79103_80	c1ccccc1COc(nn2)ccc2C(=O)N3CCC[C@H]3C4CCN(CC4)C(=O)c5c(C(F)(F)F)cccc5
6		Abbott_10b_phenoxyl_58nM	control -- NA	Y	58	52.61	7.58	1298.16	0.52	0.81	1.61	0.78	464.318	A(4) A(3) A(1) H(-) H(11) R(13)	5	79103_14	CNC(=O)c1c(nccn1)NCC(=O)N(CC2)CCC2Oc(cc3)cc(Br)c3O
7		Abbott_7c_2chlorophenoxyl_51nM	control -- NA	Y	51	67.77	7.47	1274.24	0.52	0.81	1.61	0.78	419.867	A(4) A(3) A(1) H(-) H(11) R(13)	5	79103_12	CNC(=O)c1c(nccn1)NCC(=O)N(CC2)CCC2Oc(cc3)cc(Cl)c3O
8		TC03.1	Y	Y		70.96	7.45	1381.05	0.39	0.79	1.55	0.64	469.462	A(1) A(4) A(-) H(5) H(6) R(9)	5	79103_43	c1cccc(C(F)(F)F)c1C(=O)N2CCN(CC2)C(=O)c3ccc(nc3)OCc4ccccc4
9		TC03.100 Blind Control 10-40 nM SAR707	Y	Y		72.62	7.44	1242.96	0.41	0.77	1.56	0.6	418.897	A(1) A(2) A(4) H(6) H(-) R(10)	5	79103_176	CNC(=O)c(cn1)c(=O)n(c12)cc(s2)C[N@H+](C3)CC[C@@H]3Oc4c(Cl)cccc4
10		TC03.18	Y	Y		72.62	7.44	1395.26	0.36	0.75	1.34	0.86	519.538	A(-) A(5) A(4) H(7) H(8) R(11)	5	79103_54	c1cccc(C(F)(F)F)c1C(=O)N(CC2)CCC2S(=O)(=O)Nc3ccc(nc3)OCc4ccccc4
11		Abbott_10g_phenoxyl_100nM	control -- NA	Y	100	91.42	7.34	1291.72	0.55	0.77	1.46	0.99	436.436	A(4) A(-) A(2) H(8) H(9) R(11)	5	79103_19	CNC(=O)c1c(nccn1)NCC(=O)N(CC2)CCC2Nc(c3C(F)(F)F)cccc3
12		SetA.70	Y	Y		91.42	7.34	1225.49	0.47	0.86	1.61	0.87	408.899	A(1) A(3) A(4) H(6) H(7) R(9)	6	79103_164	CNC(=O)c1cc(ccc1)S(=O)(=O)N(C2)CC[C@@H]2COc3c(Cl)cccc3
13		TC03.4	Y	N		104.713	6.98	1362.28	0.54	0.88	1.61	0.91	456.464	A(-) A(3) A(2) H(5) H(6) R(8)	5	79103 22	c1cccc(c1C(F)(F)F)OC2CCN(CC2)C(=O)c3ccc(nc3)OCc4ccccc4
14		TC03.14	Y	Y		109.91	7.26	1454.58	0.46	0.77	1.18	1.26	483.489	A(3) A(4) A(2) H(6) H(7) R(10)	6	79103_25	c1ccccc1COc(nc2)ccc2C(=O)NC3CCN(CC3)C(=O)c4c(C(F)(F)F)cccc4
15		TC03.42	Y	Y		126.19	7.2	1497.89	0.33	0.64	0.94	1.24	498.504	A(3) A(4) A(2) H(6) H(7) R(10)	6	79103_3	c1cccc(C(F)(F)F)c1C(=O)N2CCN(CC2)C(=O)NCc3cc(ncc3)OCc4ccccc4
16		TC03.6	Y	Y		129.13	7.19	1481.07	0.43	0.55	0.92	1.28	495.5	A(3) A(4) A(1) H(5) H(7) R(10)	6	79103_46	c1cccc(C(F)(F)F)c1C(=O)N(C2)C[C@H]([C@@H]23)CN(C3)C(=O)c4ccc(nc4)OCc5ccccc5
17		TC03.37	Y	Y		155.25	7.11	1590.76	0.43	0.72	1.35	0.96	539.556	A(4) A(5) A(2) H(6) H(8) R(11)	6	79103_2	c1cccc(C(F)(F)F)c1C(=O)N(CC2)CCN2C(=O)[C@H]3CCN(C3)c4cncc(n4)OCc5ccccc5
18		powell_bmcl2011 Merck analog 3 rat SCD1 enz ICD50 107 nM	control -- NA	Y	107	170.23	7.07	1303.63	0.53	0.83	1.76	0.57	443.425	A(1) A(3) A(-) H(4) H(5) R(7)	5	79103_42	[O-]C(=O)c1cc(ccc1)-c2ccc(nn2)N(CC3)CCC3Oc(c4C(F)(F)F)cccc4
19		SetB.74	Y	Y		170.23	7.07	1274.59	0.45	0.79	1.57	0.7	420.431	A(3) A(2) A(-) H(5) H(6) R(8)	5	79103_266	CNC(=O)Cc1cc(ccc1)OC2CCN(CC2)C(=O)c3c(C(F)(F)F)cccc3
20		Uto_EJMC2011 DaiichiSankyo IC50 100 nM	control -- NA	Y	100	178.25	7.05	1608.33	0.41	0.77	1.52	0.68	514.626	A(3) A(4) A(1) H(-) H(11) R(13)	5	79103_9	c1ncccc1[C@@H](O)CNC(=O)c2ccc(nn2)N(CC3)CCC34CC[N@H+](CC5CC5)c6c(O4)cccc6
21		Xenon_LCF369 120 nM	control -- NA	Y	120	182.4	7.04	1343.96	0.46	0.7	1.19	1.15	465.45	A(2) A(3) A(4) H(7) H(9) R(12)	6	79103_38	C1CC1CCNC(=O)c2ccc(nn2)N(CC3)CCN3C(=O)c4c(C(F)(F)F)ccc(F)c4
22		TC03.61	Y	Y		191	7.02	1509.46	0.4	0.67	1.42	0.66	510.558	A(2) A(4) A(3) H(5) H(-) R(10)	5	79103_30	c1cccc(C(F)(F)F)c1C(=O)N2CCC[C@H]2C3CCN(CC3)c4ccc(nn4)OCc5ccccc5
23		TC03.8	Y	Y		219.3	6.96	1552.48	0.46	0.8	1.54	0.87	523.554	A(3) A(4) A(1) H(5) H(7) R(10)	6	79103_48	c1ccccc1COc(nc2)ccc2C(=O)N(C3)CCC34CCN(CC4)C(=O)c5c(C(F)(F)F)cccc5
24		SetA.69	Y	Y		224.4	6.95	1138.89	0.3	0.68	1.16	0.93	394.872	A(4) A(3) A(-) H(6) H(7) R(9)	5	79103_163	CNC(=O)c1cc(ccc1)S(=O)(=O)N(C2)CC[C@@H]2Oc3c(Cl)cccc3
25		MerckFrost MF-152	control -- NA	Y	100	240.45	6.92	1059.31	0.46	0.49	0.93	1.22	384.375	A(1) A(2) A(3) H(6) H(7) R(9)	6	79103_34	NC(=O)c1cnc(s1)N(CC2)CCN2C(=O)c3c(C(F)(F)F)cccc3
26		TC03.15	Y	Y		246.05	6.91	1454.68	0.52	0.71	1.41	0.99	483.489	A(3) A(4) A(2) H(6) H(7) R(10)	6	79103_26	c1cccc(C(F)(F)F)c1C(=O)N(CC2)CCC2C(=O)Nc3ccc(nc3)OCc4ccccc4
27		SetB.68	Y	Y		282.51	6.85	1178.87	0.62	0.66	1.49	0.9	392.377	A(-) A(3) A(2) H(5) H(6) R(8)	5	79103_260	CNC(=O)c1ccc(cc1)O[C@H]2CCN(C2)C(=O)c3c(C(F)(F)F)cccc3
28		SetB.73	Y	Y		289.09	6.84	1198.12	0.55	0.65	1.55	0.66	406.404	A(-) A(3) A(2) H(5) H(6) R(8)	5	79103_265	CNC(=O)c1cc(ccc1)OC2CCN(CC2)C(=O)c3c(C(F)(F)F)cccc3
29		SetA.61	Y	Y		302.71	6.82	1156.81	0.57	0.82	1.89	0.6	395.86	A(1) A(4) A(5) H(7) H(8) R(10)	6	79103_156	CNC(=O)c1ccc(cn1)S(=O)(=O)N(C2)CC[C@@H]2Oc3c(Cl)cccc3
30		TC03.46	Y	Y		302.71	6.82	1445.34	0.5	0.71	1.39	0.98	483.489	A(3) A(4) A(2) H(6) H(7) R(10)	6	79103_78	c1cccc(C(F)(F)F)c1C(=O)N(C2)CC[C@@H]2C(=O)NCc3ccc(nc3)OCc4ccccc4
31		SetB.70	Y	Y		331.92	6.78	1145.21	0.48	0.83	1.19	1.33	407.392	A(1) A(4) A(3) H(6) H(7) R(9)	6	79103_262	CNC(=O)c1cc(cnc1)OC2CCN(CC2)C(=O)c3c(C(F)(F)F)cccc3
32		SetA.4	Y	Y	7	339.65	6.77	1219.56	0.61	0.8	1.69	0.86	388.853	A(1) A(2) A(4) H(7) H(8) R(10)	6	79103_35	CNC(=O)c1cc(ncc1)NC(=O)N(CC2)CCC2Oc3c(Cl)cccc3
33		A939572 37 nM	control -- NA	Y	37	372.42	6.73	1228.85	0.46	0.77	1.33	1.08	387.865	A(3) A(1) A(2) H(6) H(7) R(9)	6	79103_11	CNC(=O)c1cc(ccc1)NC(=O)N(CC2)CCC2Oc3c(Cl)cccc3
34		TC03.16	Y	Y		381.09	6.72	1411.98	0.47	0.74	1.43	0.94	484.477	A(3) A(4) A(2) H(6) H(7) R(10)	6	79103_1	c1cccc(C(F)(F)F)c1C(=O)N2CCN(CC2)C(=O)Nc3ccc(nc3)OCc4ccccc4
35		Abbott_10e_phenoxyl_470nM	control -- NA	Y	470	447.74	6.65	1246.44	0.56	0.64	1.75	0.54	405.403	A(2) A(3) A(1) H(9) H(10) R(12)	6	79103_17	CNC(=O)c1c(nccn1)NCC(=O)N(CC2)CCC2Oc(c3F)cccc3F
36		TC03.5	Y	Y		468.85	6.63	1430.64	0.53	0.83	1.35	1.21	470.49	A(4) A(3) A(2) H(5) H(6) R(9)	6	79103_23	c1cccc(c1C(F)(F)F)OCC2CCN(CC2)C(=O)c3ccc(nc3)OCc4ccccc4
37		TC03.66	Y	Y		468.85	6.63	1588.41	0.38	0.67	1.15	1.09	523.554	A(3) A(4) A(1) H(6) H(8) R(9)	6	79103_31	c1cccc(C(F)(F)F)c1C(=O)N(CC2)CCC23[C@H](C3)C(=O)NCc4ccc(nc4)OCc5ccccc5
38		TC03.23	Y	Y		479.77	6.62	1552.94	0.45	0.77	1.48	0.89	526.514	A(3) A(5) A(2) H(7) H(8) R(11)	6	79103_27	c1cccc(C(F)(F)F)c1C(=O)N(CC2)CCN2C(=O)CNC(=O)c3c(nccc3)OCc4ccccc4
39		SetB.52	Y	Y		479.77	6.62	1406.22	0.49	0.75	1.64	0.58	473.494	A(-) A(3) A(1) H(5) H(7) R(9)	5	79103_244	CNC(=O)c(c1)ccc(c12)N(CCC2)C(=O)C3CCN(CC3)C(=O)c4c(C(F)(F)F)cccc4
40		SetB.61	Y	N		550.85	6.56	1418.85	0.56	0.66	1.4	0.98	484.477	A(3) A(4) A(1) H(7) H(8) R(10)	6	79103_253	c1cccc(c12)nc(C(=O)NC)cc2NC(=O)C3CCN(CC3)C(=O)c4c(C(F)(F)F)cccc4
41		TC03.31	Y	N		632.46	6.5	1491.99	0.4	0.83	1.4	0.95	497.516	A(3) A(4) A(-) H(6) H(7) R(10)	5	79103_66	c1cccc(C(F)(F)F)c1C(=O)N(CC2)CCC2C(=O)NCc3c(nccc3)OCc4ccccc4
42		SetB.66	Y	N		709.63	6.45	1220.97	0.64	0.74	1.76	0.61	406.404	A(-) A(3) A(2) H(5) H(6) R(8)	5	79103_258	CNC(=O)c1ccc(cc1)OC2CCN(CC2)C(=O)c3c(C(F)(F)F)cccc3
43		TC03.53	Y	N		726.16	6.44	1546.38	0.42	0.85	1.38	1.03	524.542	A(-) A(5) A(3) H(6) H(7) R(11)	5	79103_85	c1cccc(C(F)(F)F)c1C(=O)N(C2)CCC23CCN(CC3)C(=O)c4ccc(nn4)OCc5ccccc5
44		Xin_bmcl2008_Abbott 400 nM	control -- NA	N	400	833.74	6.38	1193.25	0.59	0.82	1.5	1.08	353.42	A(3) A(1) A(2) H(-) H(6) R(8)	5	79103_39	CNC(=O)c1cc(ccc1)NC(=O)N(CC2)CCC2Oc3ccccc3
45		TC03.47	Y	N		853.16	6.37	1469.83	0.36	0.63	1.22	0.85	533.564	A(2) A(5) A(1) H(7) H(8) R(-)	5	79103_79	c1cccc(C(F)(F)F)c1C(=O)N(CC2)CCC2S(=O)(=O)NCc3ccc(nc3)OCc4ccccc4
46		SetA.100 Blind Control 400 nM (28c, Abbott ChemBL375265)	built-in blind control, Y	N	400	873.03	6.36	1131.22	0.37	0.8	1.46	0.85	389.838	A(2) A(3) A(4) H(7) H(8) R(10)	6	79103_8	CNC(=O)COc(cnc1)cc1C(=O)N(C2)CC[C@@H]2Oc3c(Cl)cccc3
47		SetB.49	Y	N		957.26	6.32	1270.43	0.58	0.74	1.58	0.82	469.478	A(3) A(4) A(2) H(6) H(8) R(9)	5	79103 241	CNC(=O)c1cc(ccc1)S(=O)(=O)N(CC2)CCCN2C(=O)c3c(C(F)(F)F)cccc3
48		Abbott 10a phenoxyl 6uM	control -- NA	N	6000	1099.08	6.26	1243.29	0.54	0.87	1.67	0.81	385.422	A(2) A(5) A(-) H(6) H(8) R(-)	4	79103 13	CNC(=O)c1c(nccn1)NCC(=O)N(CC2)CCC2Oc3ccc(O)cc3
49		SetB.11	Y	N		1099.08	6.26	1329.74	0.39	0.72	1.56	0.66	449.429	A(-) A(2) A(-) H(5) H(8) R(9)	4	79103 37	CNC(=O)c1c(cccc1)OCC(=O)N2CCN(CC2)C(=O)c3c(C(F)(F)F)cccc3
50		TC03.56	Y	N		1177.69	6.23	1419.56	0.37	0.79	1.6	0.49	483.489	A(1) A(4) A(3) H(5) H(-) R(10)	5	79103 29	c1cccc(c1C(F)(F)F)O[C@H](C2)C[C@H](CC[C@H]23)N3C(=O)c4ccc(nn4)OCc5ccccc5
51		SetA.68	Y	N		1321.39	6.18	1158.7	0.51	0.65	0.9	1.51	397.876	A(3) A(1) A(2) H(-) H(6) R(8)	5	79103 36	CNC(=O)c1cc(c[nH]1)S(=O)(=O)N(CC2)CCC2Oc3c(Cl)cccc3
52		TC03.41	Y	N		1352.17	6.17	1512.97	0.29	0.73	1.19	0.96	497.516	A(2) A(3) A(-) H(6) H(7) R(10)	5	79103 28	c1cccc(C(F)(F)F)c1C(=O)N(CC2)CCC2C(=O)NCc3cc(ncc3)OCc4ccccc4
53		SetA.1	Y	N		1482.62	6.13	1198.57	0.55	0.7	1.51	0.81	385.852	A(-) A(5) A(3) H(6) H(7) R(11)	5	79103 182	CNC(=O)c(cn1)cn(c12)nc(c2)C[N@@H+](C3)CC[C@@H]3Oc4c(Cl)cccc4
54		SetB.69	Y	N		1482.62	6.13	1277.14	0.53	0.77	1.4	1.08	420.431	A(1) A(4) A(2) H(7) H(8) R(10)	6	79103 261	CNC(=O)c1ccc(cc1)OCC2CCN(CC2)C(=O)c3c(C(F)(F)F)cccc3
55		SetB.34	Y	N		2760.77	5.86	1158.77	0.35	0.66	1.39	0.61	392.38	A(-) A(2) A(-) H(5) H(8) R(9)	4	79103 226	CNC(=O)c1cccc(n1)N(CC2)CCN2C(=O)c3c(C(F)(F)F)cccc3
56		Abbott 10h phenoxyl over10uM	control -- NA	N	10000	5508.46	5.56	1287.13	0.51	0.83	1.53	0.92	397.433	A(2) A(5) A(1) H(7) H(8) R(-)	5	79103 20	CNC(=O)c1c(nccn1)NCC(=O)N(CC2)CCC2OC(=O)c3ccccc3
57		SetB.75	Y	N		5902.42	5.53	1324.15	0.51	0.6	1.33	0.95	463.456	A(-) A(2) A(-) H(5) H(8) R(9)	4	79103 267	CNC(=O)COc(cccc1)c1C(=O)N(CC2)CCCN2C(=O)c3c(C(F)(F)F)cccc3
58		powell_bmcl2011 Merck analog2 rat scd1 IC50 >2680nM	control -- NA	N	2680	49094.2	4.61	1108.56	0.56	0.95	1.97	0.47	381.354	A(1) A(4) A(-) H(5) H(7) R(10)	5	79103 41	[O-]C(=O)Cc1ccc(nn1)N(CC2)CCC2Oc(c3C(F)(F)F)cccc3
59		powell_bmcl2011 Merck analog1 rat scd1 IC50 >10000nM	control -- NA	N	10000000	166353	4.08	1072.05	0.53	0.95	1.94	0.47	367.327	A(-) A(5) A(3) H(6) H(7) R(11)	5	79103 40	[O-]C(=O)c1ccc(nn1)N(CC2)CCC2Oc(c3C(F)(F)F)cccc3
