# Supplementary material for: Accelerated bottom-up drug design platform enables the discovery of novel stearoyl-CoA desaturase 1 inhibitors for cancer therapy
Source: Oncotarget. 2017 Oct 6;9(1):3–20. doi: 10.18632/oncotarget.21545 (PMC5787466; doi:10.18632/oncotarget.21545)
Supplement: Supplementary file 5 [file oncotarget-09-3-s005.xlsx]

## Sheet: Top5 chemoinformatics data
In silico measurements for chemoinformatics of SCD1 inhibitor compounds
Manuscript or Patent #	molecule	mol_MW	dipole	SASA	FOSA	FISA	PISA	WPSA	volume	donorHB	accptHB	dip^2/V	ACxDN^.5/SA	glob	polrz	logPC16	logPoct	logPw	logPo/w	logS	CIlogS	logHERG	pCaco	logBB	pMDCK	logKp	IP(eV)	EA(eV)	#metab	logKhsa	HumanOralAbsorption	PercentHumanOralAbsorption	SAfluorine	SAamideO	PSA	#NandO	#ringatoms	#in34	#in56	#noncon	#nonHatm	Jm	#stars	#amine	#amidine	#acid	#amide	#rotor	#rtvFG
SSI-1	SetB.11	449.429	9.702	812.554	246.606	114.135	350.508	101.306	1384.16	1	9.25	0.0680104	0.0113839	0.739216	49.377	14.315	24.079	16.645	3.407	-6.106	-4.805	-6.049	463.417	-0.882	1431.78	-1.908	9.324	0.942	3	-0.063	3	94.611	101.306	31.104	95.234	7	18	0	18	4	32	0.004	1	0	0	0	1	5	0
SSI-2	TC03.16	484.477	7.432	807.245	162.03	91.297	457.898	96.021	1435.07	1	6	0.0384886	0.0074327	0.762212	52.44	15.272	23.163	13.326	5.41	-7.593	-7.215	-6.189	902.693	-0.55	2296.18	-1.109	8.879	0.953	4	0.783	1	100	96.021	21.933	80.638	7	24	0	24	4	35	0.001	2	0	0	0	1	5	0
SSI-3	TC03.42	498.504	2.12	805.063	229.499	59.032	415.799	100.733	1466.18	1	6	0.0030663	0.0074528	0.775283	52.641	14.924	22.587	12.358	5.806	-7.518	-7.504	-5.777	1937.05	-0.206	5218.42	-0.567	9.372	0.84	5	0.831	1	100	100.733	18.713	77.241	7	24	0	24	4	36	0.004	1	0	0	0	1	6	0
SSI-4	SetA.04	388.853	9.075	701.12	251.75	120.363	262.905	66.102	1215.12	2	6.25	0.0677787	0.0126067	0.78545	42.417	13.188	21.409	13.849	3.24	-5.605	-4.692	-4.883	480.124	-0.816	792.852	-2.428	9.111	0.547	2	0.159	3	93.905	0	21.752	94.201	7	18	0	18	5	27	0.004	0	0	0	0	1	4	0
SSI-5	SetA.68	397.876	7.683	630.913	212.591	151.502	208.702	58.119	1148.97	1	6.75	0.0513715	0.0106988	0.840881	38.61	12.072	18.867	10.718	3.096	-4.746	-5.297	-5.102	362.417	-1.024	343.783	-3.096	9.227	0.269	0	0.215	3	90.878	0	0	99.607	7	17	0	17	5	26	0.006	1	0	0	0	0	5	0
[truncated: 1 more columns]

## Sheet: Legend for Parameters
	Legend for Parameters
	Parameter	Parameter description	Range or Recommended Value
	Compound #	Number of the compound.
	Activity (nM)	Result from the primary screening assay in dose response format.
	RuleOfFive	Number of violations of Lipinski’s rule of five. The rules are: mol_MW < 500, logPo/w < 5 mol_MW 5, HBD ≤ 5, HBA ≤ 10. Compounds that satisfy these rules are considered drug-like.	0-4
	RuleOfThree	Number of violations of Jorgensen’s rule of three. The three rules are: , logS > -5.7, Caco-2 > 22 nm/s , primary metabolites < 7.	0-3
	NRB	Number of non-trivial (not CX3), non-hindered (not alkene, amide, small ring) rotatable bonds.	0 – 15
	#rtvFG	Number of reactive functional groups.	0 – 2
	CNS	Predicted central nervous system activity on a –2 (inactive) to +2 (active) scale.	–2 to +2
	MW	molecular weight	130.0 – 725.0
	dipole	Computed dipole moment of the molecule.	1.0 – 12.5
	SASA	Total solvent accessible surface area (SASA) in square angstroms using a probe with a 1.4 Å.	300.0 – 1000.0
	FOSA	Hydrophobic component of the SASA (saturated carbon and attached hydrogen).	0.0 – 750.0
	FISA	Hydrophilic component of the SASA (SASA on N, O, H on heteroatoms, and carbonyl C).	7.0 – 330.0
	PISA	π (carbon and attached hydrogen) component of the SASA.	0.0 – 450.0
	WPSA	Weakly polar component of the SASA (halogens, P, and S).	0.0 – 175.0
	volume	Total solvent-accessible volume in cubic angstroms using a probe with a 1.4 Å radius.	500.0 – 2000.0
	HBD	Estimated number of hydrogen bonds that would be donated by the solute to water molecules in an aqueous solution. Values are averages taken over a number of configurations.	0.0 – 6.0
	HBA	Estimated number of hydrogen bonds that would be accepted by the solute from water molecules in an aqueous solution. Values are averages taken over a number of configurations.	2.0 – 20.0
	dip^2/V	Square of the dipole moment divided by the molecular volume. This is the key term in the Kirkwood-Onsager equation for the free energy of solvation of a dipole with volume V.	0.0 – 0.13
	ACxDN^.5/SA	Index of cohesive interaction in solids. This term represents the relationship (HBA(SQRT(HBD)) ⁄ (SA) ; see Bioorg. Med. Chem. Lett. 2000, 10, 1155.	0.0 – 0.05
	glob	Globularity descriptor, (4πr2 ) ⁄ (SASA) , where r is the radius of a sphere with a volume equal to the molecular volume. Globularity is 1.0 for a spherical molecule.	0.75 – 0.95
	polrz	Predicted polarizability in cubic angstroms.	13.0 – 70.0
	logPC16	Predicted hexadecane/gas partition coefficient.	4.0 – 18.0
	logPoct	Predicted octanol/gas partition coefficient.	8.0 – 35.0
	logPw	Predicted water/gas partition coefficient.	4.0 – 45.0
	logPo/w	Predicted octanol/water partition coefficient.	–2.0 – 6.5
	logS	Predicted aqueous solubility, log S. S in mol dm–3 is the concentration of the solute in a saturated solution that is in equilibrium with the crystalline solid.	–6.5 – 0.5
	CI*logS	Conformation-independent predicted aqueous solubility, log S. S in mol dm–3 is the concentration of the solute in a saturated solution that is in equilibrium with the crystalline solid.	–6.5 – 0.5
	logHERG	Predicted IC50 value for blockage of HERG K+ channels.	concern below –5
	Caco-2	Predicted apparent Caco-2 cell permeability in nm/sec. Caco-2 cells are a model for the gut-blood barrier.	>500 great
	logBB	Predicted brain/blood partition coefficient.	–3.0 – 1.2
	MDCK	Predicted apparent MDCK cell permeability in nm/sec. MDCK cells are considered to be a good mimic for the blood-brain barrier.	>500 great
	logKp	Predicted skin permeability, log Kp.	–8.0 – –1.0
	IP(eV)	PM3 calculated ionization potential (negative of HOMO energy).	7.9 – 10.5
	EA(eV)	PM3 calculated electron affinity (negative of LUMO energy).	–0.9 – 1.7
	logKHSA	Prediction of binding to human serum albumin.	–1.5 – 1.5
	SAfluorine	Solvent-accessible surface area of fluorine atoms.	0.0 – 100.0
	SAamideO	Solvent-accessible surface area of amide oxygen atoms.	0.0 – 35.0
	PSA	Van der Waals surface area of polar nitrogen and oxygen atoms and carbonyl carbon atoms.	7.0 – 200.0
	#NandO	Number of nitrogen and oxygen atoms.	2 – 15
	#ringatoms	Number of atoms in rings.
	#in34	Number of atoms in 3- or 4-membered rings.
	#in56	Number of atoms in 5- or 6-membered rings.
	#noncon	Number of ring atoms not able to form conjugated aromatic systems (e.g. sp3 C).
	#nonHatm	Number of heavy atoms (nonhydrogen atoms).
	Jm	Predicted maximum transdermal transport rate, Kp × MW × S (µg cm–2 hr–1). Kp and S are obtained from the aqueous solubility and skin permeability, logKp and logS.
	#stars	Number of property or descriptor values that fall outside the 95% range of similar values for known drugs. Outlying descriptors and predicted properties are denoted with asterisks (*) in the .out file. A large number of stars suggests that a molecule is less drug-like than molecules with few stars. The following properties and descriptors are included in the determination of #stars: MW, dipole, I…	0 – 5
	#amine	Number of amidine and guanidine groups.	0 – 1
	#amidine	Number of amidine and guanidine groups.	0
	#acid	Number of carboxylic acid groups.	0 – 1
	#amide	Number of non-conjugated amide groups.	0 – 1
